# Supplementary material for: Identification of LecRLK gene family in Cerasus humilis through genomic-transcriptomic data mining and expression analyses
Source: PLoS One. 2021 Jul 12;16(7):e0254535. doi: 10.1371/journal.pone.0254535 (PMC8274838; doi:10.1371/journal.pone.0254535)
Supplement: S1 Table — (XLSX) [file pone.0254535.s001.xlsx]

## Sheet: Sheet1
Number	Gene name	Chromesome	Location	Amino acid sequence
1	ChLecRLK-G1	Chr1	28662417-28664808	MSPLLLPLLFFITFIVSNPPPCSAQLSAFSITDSPWTPAQQNKTLLSPNSVFAAGFLPLPTSPNLFNFSVWYRNISIGDSVVWSTNATTPVGLTASLVVTAAGVLRLSNSSAGGNVNLWPGPHLQNPNTTKLVLRDDGNLIFGTWESFDFPTDTILPNQSMSGTNITLVSKNGKFSFVNASKLVFNQTDVYQTIGDAFQMLDSTGTLKQENGKSFIASDFGLNRSRRLTIDDDGNLRIYSFDQSPREWTVVWQAGYELCRVHGMCGPNAICVSDGSSSSYCVCPPGFNESDGGIKDSGCERKIELTNPANTKFLRLDYVNFTGGSNQTNWPATNFSVCESRCLAKNNCLGFMFKYDGKGYCVLQLDRLLYGYWSPDSETAMFLRVDNSEADRSNFTGMT…
2	ChLecRLK-G2	Chr1	33750848-33753262	MDAYMVFLFLLLTLFSQLGSAASYSTMSMGSSLSVENPADILISPNGMFSAGFFQVGENAYCFAIWFTEPSPTHNLTVVWMANRDEPVNGRSSKLTLRKNGNLILTDAGKSTIWSSNTVSASLARLRLNDTGNLVLLTVKGVALWESFASPTDTLLPHQPLTRNTKLLSSRSLTNYSSGFYSLFFDNDNTLRLLYDGPEVSSIYWPDPWLISIQAGRSTYNNSRIAKFDNSGNFSASDDFTILSSDYGAKRQRIVKMDADGNVRMYSRKQPGDTWVVTWEAVLQPCKIHGICGANSWCNYVPSFGRKCSCVPGYVIRNKNDWIYGCQPEFNLSHNNSIAARDQFDFMFIPRVEIYGFDFGIFKNYTWEKCKNFCLDLGNCTGFHFKYDTGGGGFYNCFP…
3	ChLecRLK-G3	Chr1	33734374-33736771	MGTLFLIFLLSLAIHSPLSSSTSDSLSRGSSLSVEKPEDVLVSADGVFTAGFHQVGNNSFCFAIWFTEPSISDHYRNRTVVWMANRDQPVNGKRSKLSLQKTSNLILTDAGQSIVWATTTTSFSPAHLSLQNSGNLVLLHSGSVVLWQSFDSPTDTLLPLQPFTRKATLISTRSQSNFSSGFYKLFFNNDNLLRLLFDGLEISSVYWPDPSRVSWDNARSTYNNSRNAMLDSLGSFISSDNLTFLSADYGAKRQRRLRIDFDGNVRLYSRENSGEKWVVSWQAISDSCMIHGICGANSVCSYDPGFGRKCSCLPGYQIINHTDWSFGCEPQFNHSYTKINESSFLKLSQVEFSGYDYSSYQNRSYGECESVCLDLYNCRGFQYTFDSGSGVYNCNPKTQ…
4	ChLecRLK-G4	Chr1	33737655-33740054	MGTLFLIFLLSLAIHSPPSSSTSDSLSLSRGSSLSVEKPEDVLVSADGVFTAGFHQVGNNSFCFAIWFTEPSSSDHYQNRTIVWMANRDQPVNGKRSKLSLLKTGNLILTDAGQSNVWATTTTSLSPVHLTLQNSGNLVLQKSDHSVLWQSFEFPTDTLLPHQPLTRNTILVSMRSQSNFSSGFYKLFFDNDNLLRLLYDGLQTSSVYWFEPWLAGQDAGRSTDNSSRIAVLDSLGNFTSSDKYTLMAADYGAKSQRRLTVDSDGNVRLYSRKKPGDKWAVSGQVISDPCKIHGVCGVNSVCSYDPGHGRKCSCIPGYRLINHTDWNYGCEPQYNYTCTKGESTFFKLSKLEFFGYDYGYFTNYTYEDCENLCLKLCNCKGFQYSRIPGKPTYSCYPKT…
5	ChLecRLK-G5	Chr1	36723877-36737991	MDLSLRLLCLVSFFSFFSSSPATDTLTPSDMLTDNQTRVSSGGLFEFGFFMSESVSGYYLGIWFTADPSNVVWVSNRDYPLLDSSALLQIRSGNLILTDRRQVQSIVNSGNVATTSNTSAKLFDTGNFVLRAADTGIIWQSFDAPSDTYLPGMKLGSFNLNTGHQNIHVVNSWASHQNPACGLYTLSIDSSDLTKLSVWRGDGVKMVIAFLDGYEFRFIFENSNGNTNDYKVSLQFNRNEAFYTFSSSKNYDLMWLVMNSTGNLNQNFMLKGKIYSVSHPLCAGSNGGNNGTCLPSIPSQCRDGGAFSEMNGSLPSTSAVSGGRIGISECQTLCQVNCSCTAFASVQNESVCQLYYGSKQNLLKIVEKGPGLIYIRDGAPSEDQARREGIINSDHEVRG…
6	ChLecRLK-G6	Chr1	36709567-36723482	MKLGLFGQNTTQPSFHFLVSWVSPQNPARGLFTLTLDQANSTKVVVWRGDGRHMDIAFWDGHNLRFIFDNTSSKNDYNFSYHSIGEEDAYYTFNKGRYDLMWFVMASTGDLDQFFLLDGNIWSISHRLCEDFAGGNTGKCLSSLPSMCENGESFSVMNGSLPSTFNSGGWINMGTSDCETLCKSNCSCTAFVSVQNGQQVCQLYYQSRKDLLKIVEKGPGIVYIRGGATSSSDGKKWRLWLAIAVPLASLLVLIPIFSFCYLRCRKGRKDQATRHEGIIHSDQVRLFQMGSTNASPIQYDEVRIANMMELGRQKDQELPLFSFFTIQTATNDFAKANKLGEGGFGPVYKGLLPEGQEIAVKRLSEISRQGLEEFKNEVSVICKLQHRNLVRLLGCCIEG…
7	ChLecRLK-G7	Chr1	38386235-38388829	MGSFLFIPTVFLLFVLLVLVSGGSFSEFIYPDFSASQFQFVDNAGGAFLSSRNGTFKAAIVNPGAEQPNFYLCIIHVASNTVIWTANRNASISASGKMNLTAKGVSISDEDGNPVWSTPSLKSPVSALLLNEMGNLILLDQFNGSLWESFHYPTDTIVIGQHLPVGSFLSSTRSNFSIGDYRLIISDSDAILQWLGQTYWELSMDTNAYTNSNYIVEYMSIDRTGLHLLGHNGTVVIQVLLSSSDLRIAKLESSGQFTVKSLSGTDWKQEFGGPANDCQIPLVCGRIGLCTASTSHTCSCPASFHAGSEDTGGCVPSGSFSLPFSCNSTINGSQLNSPAISYIRLDYGMDYFANVFSEPVKYGVNLSTCQVLCSNDCTCLGIFYENSSGSCYTLKDELG…
8	ChLecRLK-G8	Chr1	33754864-33757254	MAATFLCLALLFLSQFSILASSASNNLSLGSSLSVENEADTLISPNGLFSAGFFPVGENAYCFGIWYTEPAAPAQNLTVVWIANRDKPVNGKSSKLTLQGNGNLILTDAGKYTIWSSNTVSNSLDRFSLNDNGNLVLLTLKGIALWESFASPTDTLLPQQQLTRNTKLVSSRSLTNYSSGFYSLFFDNDNTLRLLYDGPEVSSIYWYDPGLLSLQARRTPYNNTRVAVLDAKGNFSASDGLIVIAADYGTNLQRRLKADVDGNLRLYSRKQAGDTWVVSWQAIQQPCKIHGICGPNGLCTYDPSSGRKCSCLPGYEMRNKFDWAYGCQPATDGLNLSCKSSDRDQFDFMYLPRVEYYGYDYSIFVNTTLEKCKALCLELCDCPGFHYKFGGGHHNCYPK…
9	ChLecRLK-G9	Chr1	37093547-37095993	MGNWNFFHFMGFIFLSAFLSSKICLASVRKFGKITPPFEGAQMSWIDNNGLFLLSNSSEFGFGFATTPQDVTLFLLVIVHMDSSRVVWTANRGSPVSNSDKFEFDVKGGVFLQKDGSVIWSVDTGGKNISAIELQDSGNLVLLGDDGGVVWRSFSHPTDTLLWNQEFLDGMKLVSNPSSNNLSYVLEIKSGDMILSSGFQTPQPYWSMAKENRKTINKDGGVVTSASISENSWKFYDRTKVLLWQFIFSTDTDANATWIAVLGSDGFITFNNLQNGGSSGPSGTKIPSDPCSTPEPCDAYFECYSDNKCQCPSGLSSRPNCKAGIVSSCDSSKGSTELVNAGDGLYYFALGFLPPSSKTDLNSCQTSCLGNCSCVALFFQNSTRDCFLFDRIGSFQNSD…
10	ChLecRLK-G10	Chr1	33703233-33705618	MGTLFLIFLLSLAIHSPLSSSTSDSLSRGSSLSVEKPEDVLVSADGVFTAGFHQVGNNSFCFAIWFTEPSISDHYRNRTVVWMANRDQPVNGKRSKLSLQKTSNLILTDAGQSIVWATTTTSFSPAHLSLQNSGNLVLLHSGSVVLWQSFDSPTDTLLPLQPFTRKATLISTRSQSNFSSGFYKLFFNNDNLLRLLFDGLEISSVYWPDPSRVSWDNARSTYNNSRNAMLDSLGSFISSDNLTFLSADYGAKRQRRLRIDFDGNVRLYSRENSGEKWVVSWQAISDSCMIHGICGANSVCSYDPGFGRTCSCLPGYQIINHTDWSFGCEPQFNHSYTKINESSFLKLSQVEFSGYDYSSYQNRSYGECESICLDLYNCRGFQCTFDSGSGVYNCNPKTQ…
11	ChLecRLK-G11	Chr2	5193972-5196397	MDQIGTRASPGLKHFSKPQMEVLKFLILLLFAATVDWSEAGLPSLRQGSSLKVEEESDFLVSPNRTFSSGFYKVDTNASCYSIWFTNSVNKTVVWMANRDKPVSGRGSKITLHRNGNLVLTDGVGSIVWSTNTFSDASVEARLLETGNLVLINQEKMVIWQSFDSPTDTLLPSQRLVKNTTLVSVRSQGKYLSGFYNFKFDDNNVLYLVYNGPLLSSVYWPKTDVTVFESGRTPYNSSRLAILDEDGQFISSDNLMFNASDYGIGPKRRLTMDYDGILRLYSLDESTGLWEPSWVPDGVDACLVHGLCGAYGICTYKPQLTCSCPYGFSLNDPSDGSKGCSPSFHLRNDATKSEFMVLPNTDYYGYDLDTYALGISFSACRNACLTDSRCKGFGYPLDG…
12	ChLecRLK-G12	Chr2	5168454-5170842	MEVPKFLITLLLAATIASSEARLSSLRQGSSLTVEEESDFLVSPNGTFSSGFYKVDTKNASCYSIWFTNSVNKTVVWMANRDKPVSRRGSKLTLHRNGNLVLTDGVGSIVWSTNTFSDAGVEAQLLETGNLVLINQEKMVIWQSFDSPTDTLLPSQRLVNNTALVSMRSQGTYLSGFYNFRFWDNNVLYLIYSGPLFSSVYFPKQDKTVFDYKRTPYSRSKVAILDEAGQFISSDDFNFSASDYGIGPKRRLTMDYDGILRLYSLDESTGLWELSWVPDGVDVCLVHGLCGAYGICTYKPQPTCSCPYGFSLNDSSDRSKGCSPLFNLSNDATKSDFMALPNTDYGYDMETYALGISFSACRNACLTDSRCKGFGYALDGKGQCYPKFFLFNGFHMPNT…
13	ChLecRLK-G13	Chr2	5174919-5177340	MVQIGKGASPGLNHFSKPPMEVLKFLLLLLFATTVDWSEAGLPSLRQGSSLKVEEEIDFLVSPNRTFSSGFYNVGTNASCYSIWFTNSVNKTVVWMANRDKPVSGRGSKLTLHRNGNLVLTDGVGSIVWSTNTFSDAGVEAQLLETGNLVLINQAKEFLWQSFDSPTDTLLPSQKLVRNTTLVSMRSQGTYLSGFYNFKFGDSNVLYLVYNGPQFSSAYWPMPGVNVFDFGRTPYNSSREAILDGVGEFISSDGLMFNASDYGFGPKRRLTLDYDGMLRLYSLDESTGLWEVSWLPDDVVVCLVHGLCGEYSLCTYKPQPTCTCPYGFSLNDPSDKSKGCSPLFNLIHDANKLDFMVLPNSDYYGFDLDTYALGVSFEACRNACLTDSRCKGFGYALDG…
14	ChLecRLK-G14	Chr2	13398469-13400793	MACLACLLALAFVAAEAQQMQSNISQGSSLTPTTNSTWLSRSGLYAFGFYRQGNGYAVGIFLAGIPEKTVVWTANRDDPPVSNNATLLFTGDGLALPTAEGQNYLAKSSGSASYASMLDSGNFVLYNSGREIVWQSFDHPTDTLLPGQRLLSGNELFSAKSETDHSTGIFRLKMQNDGNLVQYPVDTPDTSTYAFYTSFTDGEGENVTLNFGADGHLYLLNRNGTNIRNITDGGLPTDEGKLYLMRIDVGGIFRLYSHDLKKNANWSVEWESSKDKCDPKGLCGLNSYCALIDLEPDCKCLPRFESVNQGNQTSGCERNFVADACKNGNENFTYTMEELESTTWEDVSYMSLRLSDKDDCIQGCLEDCNCEAALFDGTNCRKQRLPLRYGRRNTGTSNR…
15	ChLecRLK-G15	Chr2	13757392-13759714	MACLACLLALAFVAAEAQQMQSNISQGSSLTPTTNSTWLSRSGLYAFGFYRQGNGYAVGIFLAGIPEETVVWTANRDDPPVSNNATLLFTSDGLAFPTAEGQNYLVQSSGSASYASMLDLGNFVLYNSGRKIVWQSFDHPTDTLLPGQRLLLGNELFFAKSEADHSTGIFRLIMQNDGNLVQYPVDTPDTSAYAFYASSTDGEGENVTLNFGADGHLYLLNWNGTNIRNITDGGLPTDEGKLYLMRIDVGGIFHLYSHDLKKIATWSVEWESSKDKCVPKGLCGLNSYCVLIELEPDCRCLPRFESVKQGNQISGCQRNFVTDAYKNRNENSTYIMEELESTTWEDVSYMNLRLSDKDDCIQGCLEDCIFEAALFDGTNCRKQRLPMRYGRRGTEISDR…
16	ChLecRLK-G16	Chr2	15129275-15133319	MACLACLLALAFVAAEAQQMQSNISQGSSLTPTTNSTWLSRSGLYAFGFYRQGNGYAVGIFLAGIPQKTVVWTANRDDPPVSNNATLLFTGDGLALPTAEGQNYLAKSSGSASYASMLDSGNFVLYNSGREIVWQSFDHPTDTLLPGQRLLSGNELFSAKSETDHSTGIFRLKMQNDGNLVQYPVDTPDTSTYAFYTSFTDGEGENVTLNFGADGHLYLLNRNGTNIRNITDGGLPTDEGKLYLMRIDVGGIFRLYSHDLKKNAIWSVEWESSKDKCVPKGLCGLNSYCALIDLEPDCRCLPRFESVNQGNQASGCERNFVADACKNRNENFTYTMQELESTTWEDVSYMSSRLSDKDDCMQGCLEDCNCEVALFDGTNCRKQRLPLRYGRRECGTSDR…
17	ChLecRLK-G17	Chr2	27220400-27222772	MVFSVLDLLCFFLFMTLPYSTIAQTSRNISLGSSLTARNDDNSSWPSPAGEFAFGFQQIGKDGLFLLAIWFNNIPERTIVWSANGNNLVPQGSQVELTSDGQFMLKDATGKRIWYVESTDTEVAYAAMLDTGNFVLANRNSSTFWQSFDHPTDTILPTQTLNQNSSLYARYTATNYSRGRFMFALQSDGNLVLYTTNFPQDSANSAYWSTKTDTGFQVIFNQSGLIYLASRNGSAINTISPYAVSIQNFYQRATLVHDGVLRHYVYPKSASSIAERRPMAWSTPVSIPENICFSVAGEMGGGACGFNSLCSRGEDGPICQCPHGYIFFDPNDVRKGCKQTFVPQNCDQASPEHHFDFKDMQNTNFPFGDYEHFKNESEDWCRQNCLDDCFCAVAIFNML…
18	ChLecRLK-G18	Chr2	27207622-27210015	MVFSVLDLLCFFLFMILPYSTIAQTSRKTFLGSSLTARNDDNSSWPSPSGEFAFGFKQTGKDGFLLAIWFNKIPERTIVWSANGNNLVPQGSQVELTSDGQFMLNDAAGKRIWYAESAGTGVAYAAMLDTGNFVLANRNSSTLWQSFDQPTDTILPTQTLNQNSSLYARYTATNYSRGRFLFALQSDGNLVLYTTNFPQDSANSAYWSTQTDTGFQVIFNQSGLIYLASRNGSVLNPISPNAVSIQDFYQRATLEYDGVLRHYVYPKSTSSSAGRWPVAWSTSTFVPPNICLSIVEGVGGGACGFNSLCRLGDEGPICQCPNGYNSIDPNNALRGCKQNFVPQSCDQASPETDLFDFQEMQNTNFPGGDYEHFQGVTEDWCRQNCLDDCFCAVAIFNLA…
19	ChLecRLK-G19	Chr2	27463521-27465368	MNDTGNFLIVDTSFRVIWETFNHPTDTLLPTQTMEIGGLLYSRQTETNFSRGRYQFQMLGNGDAVLNPINVPGKYTYDTYYISSSHDEANDTNSGHKVIFDQSGYLYILRRSGERFFITTPGQALSPTRYYVRATLHFDGVFIISYQLKNSTTSESWSVIHTEPDNICVKIAGEIGTGPCGYNSVCTLKEDRRPSCRCPVGYSLLNPTDEYSGCKAAFLQQVCEDGGGQGSERDEYYMDELPNNDFPRSDYELSTSYNVEACKTCCLEECLCAAAVSRDNRCWKKKVPLSNGRQDSGVNGKTFLKLRSSGSLQSPTPLPPKAKNQNTLIIVGSALLGSSVFVNFILVGAICLGFFFYYQKKLTGTHQDKASAGSNLRYFTYKELIEATQGFKEELGRGS…
20	ChLecRLK-G20	Chr2	15148017-15154886	MACLACLLALAFVAAEAQQMQSNISQGSSSPTTNSTWLSRSGLYAFGFYRQGNGYAVGIFLAGIPEKTVVWTANRDDPPVSNNATLLFTGDGLAKSTAEGQNYLAKSSGSASYASMLDSGNFVLYNSGREIVWQSFDHPTDTLLPGQRLLSGNELFSAKSETDHSTGIFRLKMQNDGNLVQYPVDTPDTSTYAFYTSFTDGVGENVTLNFGADGHLYLLNRNGTNFRNITDGGLPTDEGKLYLMRIDVGGIFRLYSHDLKKNANWSVEWESSKDKCDPKGLCALNSYCALIDLEPDCKCLPRFESVNQGNQTFGCERNFVADACENGNENFTYTMEELESTTWEDVSYMSLRLSDIDDCIQGCLKDCDCEAVFCDGTTCSKRRLPLRYGRRVNGTSDRA…
21	ChLecRLK-G21	Chr2	14945128-14948604	MQSNISQGSSLTPTTNSTWLSRSGLYTFGFYRQGNRYAVGIFLAGIPQKTVVWTANRDNPPVSNNATLLFTGDGLTLRTAEGQNYLAKSSGSASYASMLDSGNFVLYNSGREIVWQSFDHPTDTLSPGQRLLPGNELFSAKSETDHSTGIFRLKMQNDGNLVQYPVDTPNTSTYAFYASFTDGEGENVTLNFGADGHLYLLNRNGTNIRNITDGGLPTDERKLYLMRIDVGGIFRLYSHDLKTNAIWSVEWESSMDKCVPKCLCGLNSYCVLIDLAPDYRCLPRFESVNQGNQASGCERNFVADACKNRNENFTYTMEELESTTWEDVSYMSSRLSDKDDCMQGCLEDCNCEAALFDGTNCRKQRLPLIYGRRDSGTSDRALIKVGVPTRIVQPGSKKK…
22	ChLecRLK-G22	Chr2	14924444-14929064	MACMACLLLALAFVAAEAQHMQSNISRGSSLTPTTNSTWLSRSGLYAFGFYRQGNGYAVGIFLAGIPEKTVVWTANRDDPLVSNNATLLFTGDGLTLLTAEGQNYFGKSSGSASYASMLDSGNFVLYNSGREIVWQSFDHPTDTLLPGQRLLPGNELFSAKSEADHSTGIFRLKMQKDGNLVQYPVDTPDTSVYSFYSSFTDREGENVTLNFGADGHLYLLNRSGTNIRNITDGGHPTDEGTLYLMRIDVGGIFRLYSHDLKKNAIWSVEWESSKDKCVAKGLCGLNSYCVSIDLEPDCKCLPRFESVNQGNQTSGCERNFVADECKNRDENFTYTMEELESTWEDASYMNLRLSDKDDCIQGCLKDCDCEAVFFDGTTCSKRRLPLRYGRRVNGTSDR…
23	ChLecRLK-G23	Chr2	13743579-13745714	MLLLTRDGLLLQTEQGKQVPITGNLSIKASSAAMLDYGNFVVYDHRSQVIWQSFDSPTDTILGGQNLTSGMDLVSSVSSTNHSSGQYWLKMQADGNLVSYQKNISTPEASYWNSNTNGDMKLSLKVRGFLVLLPTEIGIGSAHPLANGSYDPRNNRTIIYRATLDADGIFRLYLHNYSVMSRTSKVLIVWSNLDDQCEVRGVCGFNSYCALIFGKTNKTECHCYPGFVKNPNDEFRGCYKNGSDDGCTGNEDRRLRYNMASIDHMLWSGDHPYSVVRLEKLQVCSDSCLEDCSCKAVLYINGSCNKYKLPLRYGRTSPGISATGFIKVAATHNLQFHNPMAPRNSPLVKYETKNSRGLIVILALSLGSIACICFAFAVSSFTIYVYRLKRYKKLLDHTK…
24	ChLecRLK-G24	Chr2	13739970-13742407	MASNSQIGVFLLSVFCLAGDGAPQKHSSQIINPGSSLSPQSTPSSWRSSSGHFAFGFYQQGDGFAVGIWLEGIEGKTIVWTANRDDPPVTLNAMLQLTSDGKLVLSDRGQQKNLIIATSTNSSTDSAASSASMLDSGDFVLYNKRFDVIWESFNHPTDTLLGGQILPIGGQLFSSISENDHSTGRFHLIMQADGNLVLYPANSENSRADAYWSSETYDPLKLQLYLNTTGSLVLINSTEAYFHVIYDDLSTANHTNGTIYRATVDVDGNFLLYSHEYDESTGKFQPSLMLWQALHNPCDVKGFCGLNSYCTFNDIKPNCLCLPGSDYADSDHMTLGCLRNYTQVECKDGKENTSSYHMSTMENMAFEDAAYDQAQMSTVEECGRSCLEDCNCGAAVFYS…
25	ChLecRLK-G25	Chr2	13376221-13378704	MPYQFKLRSENNPRFSYLSMASSIRIVAFLLSVFSLGGEGARQNNSTQLISPGSSLSPISSPSSWPSPSGHFAFGFYKKGAGFAIGIWLVGTDKQTIVWTENRDDLPVTSNAILRLTSDGKLVLSDRERQKNLIVTTGTNSTTDSVASSASMLDSGNFVLYNERRDVIWESFNHPTDTILGGQIAVGGSLISSLSENDHSTGRFHLDMQADGNLVLYSANSENSPADSYWSSGTYLQYKLQLYLNATGRLVLINSTNWEEILALDYDESSKTNYKNGTIYRATVDVEGNFRLYSHEYDESTGKFQPSLILWQAHDDPCDVKGFCGLNSYCTLYDNQPNCICLPGTDYANSDQRIVGCLRNYTEVECNDGKENISSYHMSTMENLVFEDIAYYEARMPTV…
26	ChLecRLK-G26	Chr2	13389491-13391894	MAYVPAALFLLSALIILINDNIVQAAGNESHVIKLGSSLSPDSNLSSCLSPSGRFAFGFYRQGKGFTVGIWLVNDLNQTEQSIVVWTARRDYPLVSSNSTLRLTGDGLLLQTEQGEQVPIANNFSTTASSAAMLDYGNFVVYDNRSNVIWQSFDSPTDTILGGQNLTAGTYLVSSVSASNHFRGRFSLQMQGDGNLVSYPVNFSFIPENSYWSSGTVGSAQLLSLNASGFLVLIPETAHPLATGSYHAHDDGTIIHRATLDADGIFRLYLHNYSVMSPSSRVSIVWSNLHNQCEVKGFCGLNSYCTVLEIKTNKTECQCYPGFVINPVDMFPGCYQNASDDGCTGNEDPRLGYKVASVDNISWPIDHPYSVVPLKNPQVCSDSCLEDCSCKAALYTNGN…
27	ChLecRLK-G27	Chr2	27484113-27486540	MEMAFTAQLLLLSSLFLQPVLVLSQTKGSIAVGGSLTATAEGNSSSSWLSPSGDFAFGFRPLGNNDLFLLSIWYAKIPDRTIVWYAYNKPAVAPAAPLGSTVNLTAHSGLVLTSPQGEELWKSETIVGVVANGVFNDTGNFVLEDDSSKKLWESFKNPTDTILPGQIMETGGSLASRQLETNYSKGRFQLRLQQDGNLVLNSINFTTGSTNTPYYGSATTTGTVPGSEGKQLVFNDSGYLYVLRENGGKYTLTWGNRVSAISYYTRATLNFDGVFAQYVHPKTFSGNASWEPLWSLPENICLDIDADSGPGVCGFNSICTLSAADKRPKCECPRGFSLLDPNDLYGNCKPDFTQSCEEKEEEHLYDVQMLTNTDWLTSEYSRSEEFTADNCSESCIQDC…
28	ChLecRLK-G28	Chr2	27198551-27200980	MAFQLPYCLCFLLMLLRMPYHTTSQTYNNISLGSALTAQDDDSSWLSPSGEFAFGFQKIGNDGSFILAVWFNKIPERSIVWSANGNNLVQKGSTVELTADGQFMLNDIASGTQMFIAEQAAATGVAYAAMLDSGNFVLANRNSTNLWESFNHPTDTILPTQTLNRNSILYGSYTKTNYSKGRFLFTLESRGILALYTANFPLESPNFRYWATKTEGVGFQVIFNESGYIYLTDINGSLSSMVSNKEVSMHDYYQRATLDFDGVLRHYIYPKSNGSSEGKGTRNWSTVSFKPPNICTAISEKIGGGACGFNSLCKHEDEGQIVCHCPKNYTSIDTNDERKGCKQNFVPQNCDEASPETHHFGFQEMLYTDWPNGDYEHFLKVNEDFCRQSCLSDCFCAIA…
29	ChLecRLK-G29	Chr2	27145167-27147560	MAFKLAYAFCFVLMQLPFSTIAQTDGKNISLGSSLIALDSKSFWASSSGEFAFGFQEIGKYGFLLAIWFNKVPERTIVWSANGDNLVQKGSTVELTSAGQFRLNDIATGKQIWVASSYGTGVVYAAMLDTGNFVLANRNSIHLWASFDQPTDTILPTQTLSQNSKLFARYTASNYSRGRFQLTLESDGNLRLYTTLFPLDSINSPYWSTNIKDSGVELMFNQSGSIYLTDINGSILTKVSDEIVSMQDFYQRATLDYDGVFRHYVYPKSTGSSVGSWNMAWSTLSSKPKDICMSIFQDKGVGACGFNSICTQDQGPICQCPYGYTDMDPADVWKGCKPNFVPQSCGEASSPEAHLFYFAEMQNTNWPVTEYNYFQPATEDWCRQACLADCFCAVANYRD…
30	ChLecRLK-G30	Chr2	27468550-27470952	MLYTHLQKGYCSTPNHIGARKLMTITVRVLLFSSLFLLPVSVFAQTNGSIAVGASLTATAGNSSPWFSPSGDFAFGFLPLGNNDLFLLSIWYAKIPDKTIVWYANRDNKPALAPKGSTVNLANSGLELTSPQGEELWKSETIVGVVANGVMNNTGNFVLQDGKSGNLWETFNNPTDTLLPGQKIERSGKLSSRYSETDYSKGRFQLLLQEDGKLVLSSINLPTEFANEPYYETDTTSGTVAGSEGKELVFNVSGYLYVLRENGGKYNLAGEEVVSARDNYIRATLNFDGIFAQYYHPKNFTGNVSWTLLWSEPDDICRRITEDSGFGICGYNSICKLNADNRPTCQCPRGFSLLDPKEPFGSCKPDFIQGCEEDELTTTKDQYDVIVMTNIDWPISDYA…
31	ChLecRLK-G31	Chr2	27454345-27456759	MTITVRLLLFSSLFLLPVSVFAQTNGSIAVGASLIATANSSPWFSPSGDFAFGFLPLGNNDLFLLSIWYAKIPDRTIVWYANRDNKPALAPKGSTVNLANSGLELTSPQSEELWKSETIVGVVANGVMNNTGNFVLQDGKSGNLWETFNNPTDTLLPGQKIERSGKLSSRYSETDYSKGRFQLLLQEDGKLVLSSINLPTEFANEPYYETDTTSGTVAGSEGKELVFNVSGYLYVLRENGGKYNLAGEEVVSARDNYIRATLNFDGIFAQYYHPKNFTGNVSWTLLWSEPDDICRRITEDSGFGICGYNSICKLNADNRPTCQCPRRFSLLDPKEPFGSCKLDFIQGCEEDELTTTKDPYDVIEMTNIDWPISDYAEFSPFTAEKCNESCFQDCLCAVA…
32	ChLecRLK-G32	Chr2	27450071-27451335	MDELPNTDFPTSDYELFTSYNVEACKTSCLEDCLCAAAVSRDNRCWKKKLPLSNGRQDSGVNGKTFLKLRTSGSLQSPTPPLPPKAKNQNTLIIVGSALLGSSVFVNFILVGAICLGFFFYYQKKLMGTHQDKASAGSNLRYFTYKELIEATQGFKEELGRGSCGIVYKGKADHAGGPVLAVKVLDRVFNDKEKEFKAEVKVIGQTHHKNLVRLLGYCDEGEHRLLVYEYLSNGTLASFLFGDDVKPSWQQRNHIALGIARGLVYLHEECSTQIIHCDIKPQNILLDEYYNARISDFGLAKLLNQTQASKTAIRGTKGYVAPDWFRSAPVSVKVDVYSFGVLLLEIVCCQRNVDVEVGGGERGVLTDWAYDLYMEGRLDALVENDMEAMNDMNKVERFV…
33	ChLecRLK-G33	Chr2	27449360-27451199	MNDTGNFMIVDTSFRVIWETFNHPTDTLLPTQTMEVGGLLYSRQTETNFSRGRYQFQMLANGNAELNPINVPGKYTYDAYYISGTRDEANDTNSGYKVIFDQSGYLYILRRSGERSFITTPGQAISPTRYYVRATLHFDGVFIISYQLKNSTTSESWSVIHTEPDNICVKIDGEIGTGPCGYNSVCTLKEDRRPSCRCPVGYSLLNPTDEYSGCKAAFLQQDCEDGGGQGSERDLYYMDELPNTDFPTSDYELFTSYNVEACKTSCLEDCLCAAAVSRDNRCWKKKLPLSNGRQDSGVNGKTFLKLSSGSLQSPTPLPPKAKNQNTLIIVGSALLGSSVFVNFILVGAICLGFFFYYQKKLMGTHQDKASAGSNLRYFTYKELIEATQGFKEELGRGSC…
34	ChLecRLK-G34	Chr2	27241674-27244069	MMASALLCLFCFFLIILLPRSSLAQTSRNISLGSSLTALNDNLSWQSPSGEFAFGFQQIRKDGFLLAIWFNKIPDRTIVWSANRNDLVQEGSKVELTSDGMLVLRNSEGGQVWSANSAGTEVAYAAMLDTGNFVLANTKSTTLWESFDVPTDTILPTQTLNQNGKLFARYTEMNYSQGRFQFILQSDGNLWIYTTRFPLESPNFAYYATMTMGTGFQVIFDQSGSIYLTAKNGSILNMVSSNTVSMKNFYQKATLEYDGILRHSVHPKSNGSSAGTPLAWSPLTSEPSDIFFRVGGDIGSGACGYNSLCSYNDKGPVCECPYGYSFIDPNDKLKGCKQNFVSQSCDEASPETNLFYFQEMQNTKWYGGDYEQFTSVQEDWCRQSCLGDCFCAVAVFNNG…
35	ChLecRLK-G35	Chr2	27234415- 27236760	MVFSVLDLLCFFLFMILPYSTIAQTSRNISSGSSPLIARNDDNSSWLSPSREFAFGFRQIGKDGFLLAIWFNNIPVRTIVWSANRNDLVQEGSQFELTSDGHFMLKDATGNRIWYLTGTGVAYAAMLDTGNFVLANRKSSTLWQSFDHPTDTILPTQILNLNSNLYAPYTATNYSRGRFLFALQSDGNLVLYTTNFPQDSANYAYWSTNTKDIGFQVIFNQSGLISLVSRNGSVLQTILQSPTSTQNYYQRATLGYDGVLRHYVCPKSASSMDEPMAWSTAVSIPPNICLSIMEEMGRGACGINSLCSLGDEGPNCDCPRGYTFIDRNDVRKGCKQNFVPQSCDQVSPEHLFDFEDMQNTNFPLGDYEHFTEVTENWCRQNCLDDCFCAVAIVNSGGHC…
36	ChLecRLK-G36	Chr2	27459419-27461904	MPNHISARKLAMAFTVRLLLFSSLFLLPVSVFAQTNGGRAVGDSLTATANSSSWLSPSGDFAFGFWPLGNNDLFLLSIWYANIPDRTVVWYANGDNEAAVAPKGSTVNLTADSGLVLRSPQGEELWKSEIGAGVVANGVMNDTGNFVLHDRNSESLWETFNNPTDTMLPGQTFERSWKLSSRQSETNYSKGRFQLLLQEDGNLVISTINLPTNLANDPYYATDTTSGTVAGSEGRELVFNASGYLYVLRENGGKYNLPVGEAVSARDNYIRATLNFDGIFAQYYHPRNFTGNVSWTLRWSEPDDICQRITEASGVGVCGYNSICSLKGDKRPTCGCPKGFSLLDPNDPYRGCKPDFIQGCEEDELSGTKDLYDVEVLINTDWPISDYVQLKPFTAEKCN…
37	ChLecRLK-G37	Chr2	5197248- 5199682	MRYQVVSSPKNVVWFLTLLTITVFFHCSATAKTQNSLKRGSSLSVEDDSDFLTSPDESFTCGFYGVGTNAYWFSIWFTNSKSRTVVWMANRDKPVNSLGSRVSLRKDGLLVLTDVDGATVWQASTNSSSLDVERAELLNSGNLVLKDAHGKILWQSFDFPTDTLLPNQPFTKSKKLISTLGRGTFGTGYFSFYFDNDNVLKLMYDGPDISSLYWPDPDGSVFSNGRTNYNSSRIAVLDDSGNFLSSDKLQFSASDMGVGVKRRLTMDYDGNLRLYSLNSLTGFWVITWEAMAELCKVHGICGRNGICIYTPQPKCSCPPGYEVVDTSNLNKGCKPKFNLTCSQSQQVKFVQIHQVDFYGFDLNYSESISFDNCRKFCLEDCQCEAFSYRLTGEGKCYTK…
38	ChLecRLK-G38	Chr3	25785738-25789226	MFILFLFSLLLSQHHCAEVYNISSSQPLVQGQTLVSPGRIFELGFFSPNNNSENNKYVGIWHKNILPRKVVWVANREKPIAAADTLASLAISSNGNLELVDGKQNSVWSTNMPVPSNTSAAMLLDSGNFVVKVSIGAADQLWQSFDYPSDTLLPSMLLGFDNKSGKRNVLTAWKSESDPSTGMFLIGLTPQVPSQAVIWINGSTPYWRTGPWDKSKFIGVPVMDDEYQSGYYLDDNVQQGTNYFHYNILDKTVAYMHITSEGILKLMDSVNGENWNLQWAAQKNSCDKYGVCGPFGVCTASESPTPICKCLKGFVPKSHEEWSKGNRTAGCERKTKLFCESNTSKPVTLRGKGDGFLKMVRLKVPDFHEYITSSDAVECKIKCLNNCSCLAYAYVDNIG…
39	ChLecRLK-G39	Chr3	14285371-14288494	MELLCFLVFSICLLFSLSRISSAADTITSSESLSDGKSLVSSPGGIFELGFFSPGISKSRYLGIWYKNIPTPTVVWVANRQTPINGSTGSLMINSTGNLVLVNNNNQTVWSTNSSKQSQSQRAVLQLLDNGNLVLRDEKDANSENYLWQSFDYPSDTLLPGMKLGWDLRTGLNRRLTAWKSPDDPSPGDFIWEMELHEYPEPVMWKGSKEYLRSGPWNGVLFSGKPANALPALNFSFISNEDEVYLTIDMVNKSVLGRMIMNQTTSTPYRQEWIWSEADRNWTIYATFPRDPCDSYGHCGGNGNCVLSSSPICQCLDRFSPRSLENWNLNEFSQGCQRRKPLNCKNDGFATYRGLKLPDTTHSWVDKSMNLKECKAKCLSNCSCSAYTNLDVRGGGSGC…
40	ChLecRLK-G40	Chr3	18719455-18722789	MQALRRLFVCSLLISFIRISTTTALDTITPSRSMRDGETLVSAGGSFQLGFFSPGTSKGRYLGIWYSVDTETVVWVANRETPLGDSSGVLKVTEQGVLVLLNSTNRIVWSSNSSTTAGNPISQLMDSGNLVLKDGNETNPDKFLWQSFDYPCDTLLPEMKLGWDIVTGLDRYVSSWKSTDDPAPGEFSLRMDRRGLPQIFVMKGAKIMSRAGSWNGLHFTAYPYPQQTQASPTSEYEFVLNKDEVYYEYRLLNTSMLSRYMLNPSGTAQRFTWVYRTHSWERSSTFQAVQCENYALCGAYTSCSVNVSPICACLKGFVPKSPKDWNSGYWSDGCVRKIPLACSSGDGFLNYTGVKLPDTSSSWYDKSMSLKECNGLCLNNCSCTAYANLDIREGGTGCL…
41	ChLecRLK-G41	Chr3	18746542-18750106	MLCIVFFFFTKVMHSNQNIALRTLFVCSLLFSFVRTSTTNTLDTISPNQYIGGDQTLVSAGGTFQLGFFSPGKLTGRYLGIWYTISNEIVVWVANRETPLDDSSGVLKVTDQGVLVLLNSSNGIVWSSNSSKTVDNPVSQLLDSGNLVVKDADETNPDNFLWQSFDYPCDTFLPEMKLGWDFVTGLERYVSSWKSTEDPARGKFSLRMTPHGLPQLVVMKGGKIQTRSGSSNGLRLTGSISRPNPLSEFEFFLNKDEVYYEYRLLNKSMLSRYTLNPFGIAQWFTWIEKTLSWEPFFSTQQDQCEIYAFCGSYSSCNISNAPVCTCLKGFIPKSPEQWYSQNWSDGCVRNSPLSCSYNDGFFKYTSFKLPDTSSSWFDKSKSLKECKGLCLENCSCTSY…
42	ChLecRLK-G42	Chr3	18740512-18744331	MLCIAFFFFTEVMHSYQNIALRTLFVCSLFFSFVRTSTTNTLDTISPNQYIRDDQTLVSAGGTFQLGFFSPGKLTGRYLGIWYTISNEIVVWVANRETPLDDSSGVLKVTDQGVLVLLNSSNGIVWSSNSSRTVDNPVSQLLDSGNLVVKDANETNPDNFLWQSFDYPCDTFLPEMKLGWDFVTGLERYVSSWKSTEDPARGEFSLRMTPHGLPQLVVMKGAEIQTRSGSWNGVQFTGAMRRSSPSEFSFFLNKDEVYYEYRLLNRSIPSRYVLTPSGIAQWFIWIENTYSWEPFFQTQQDECEIYAFCGAYSSCDTRNAPVCACLKGFIPKSTEHWNSQNWSDGCIRNTPLACSYKDKFFKYTSFKLPDTSSSWFDKSMSLNECKRLCLENCSCTAYA…
43	ChLecRLK-G43	Chr3	18690931-18694803	MQALRSIFVCYFLFSFLRISTPTTLDTITPNRYIRDGESLVSAGGSFQLGFFSPGKSNGRYLGIWYSFDNEAVVWVANRETPLGDTSGVLKVTEQGVLVLLNCSNSIVWSSNTSRTAGNPVSQLLDSGNLVVKDGNETNPVNLLWQSFDYLSDTFLPEMKLGWDLVTGLERYVSSWRSTDDPAPGEFSLRIDHRGFPQAVVVKGAKIVASVGSWNGLHFTAYPYPTQTRANPSLEYEFVLNKDEIYYEYRLLKSSKFSRYILNPSGIAQRLTWVHQTHSWELSSTFQADWCENYALCGAYASCNMNVSPLCACLKGFVPKSPKDWNSGYWSDGCVRKIPWSCSSGDGFLKYTGVKLPDTSSSWFDKSVSLKECKGLCLNNCSCTAYANLDIREGGTGCL…
44	ChLecRLK-G44	Chr3	18980768-18984390	MAGKLKIHGRLLYNIWLHLLCSSLLLTTTAIVVSTAEDTSTFLSIADGETIVSTGGTFELGFFSAGASKSRYVAIWYKKIPVATIVWIANRDTPLTGSSGVLKVSSPGILVLVDQKNTTVWSSNTSSSAQNPVGKLLDSGNLVVIDGNDHNDTEKYLWQSFDYPGDTLLPGMKLGRNKITGFNWHLTPWKSPQDPSPGNYTYQLGPDGYHELIVREGSVIKYRTGPWNGIQFRGGMHNLNSDHTNTYDFVLDDEEEVYYGYKLLNSSILSRLALTQDGLLQSYTWSDETQGWVLYQTAQVDICDNYGLCGPNGACSVENSPVCGCLEGFTPNFRQDRDLVDWSYGCVRKTPLSCSGDIFKKYSGMKLPNTEQSWYNSSMNLKECEMMCMNRFCSCTAFA…
45	ChLecRLK-G45	Chr3	14131000-14134255	MGHLCFSFMIGTNLLLLLFTLSFAVDSISPSQSIRDGTTLVSKGGSFELGFFSPDTSENRYLGIWYKNIPVRTVVWVANRCNPINDSSGILMINSTGHLVLLGQNKSVVWWINSAKHAPSATVELLDSGNLVLRDAGTYLWQSFDYPSDTLLPGMKMGWDLRTGIKRSFSAWKNSEDPCPGDFTYGIEMERDTYPEAYVRKGTAKYYRTGPWNGLRFSGSPELRPNPLYSFEFVYNDDEVYYMYNLQNKSVISRIVLNQTTSTRDRLTWIEADQSWRAYSSVPRDLCDNYGLCGANGKCIIGENPVCQCLKGFKPLSQEKWNLMDWSLGCVRNKPLSCQERYKDGFIKFVGLKLPDTTHSWVNKSMNLKECRTKCLNNCSCMAYTSSDIRGGGTGCAIW…
46	ChLecRLK-G46	Chr3	18661058-18664539	MKALRRLFVCSLLISFIRISTTTALDTITPSRSMRDGETLVSAGGSFQLGFFSPGTSKGRYLGIWYSVDTETVVWVANRETPLGDSSGVLKVTEQGVLVLLNSTNRIVWSSNSSTAGNPISQLMDSGNLVLKDGNETNLINSVQSFDYPCDTLLPEMKLGWDIVTGLDRYVSSWKSTDDPAPGEFSLRMDRRGLPQIFVMKGAKIMSRAGSWNGLHFTAYPYPQQTQASPTSEYEFVLNKDEVYYEYRLLNTSMLSRYMLNPSGTAQRFTWVYRTHSWERSSTFQAVQCENYALCGAYTSCSVNVSPICACLKGFVPKSPKDWNSGYWSNGCVRKIPLACSSGDGFLNYTGVKLPDTSSSWYDKSMRLKECKGLCLNNCSCTAYANLDIREGGTGCLLW…
47	ChLecRLK-G47	Chr3	14464616-14467736	MKGLALIPLLLSLLHFLFLQLSRAADIISAAQSITSTNTLVSSGQSFELGLFSAGNSEAWYLGIWYKNFPTIVVWVANRENPIADSHGSLKLSKNGSLVLLDQKNNTIWSSTSSQVAEDPVAQLLENGNLVVREKATTDSESYIWESFNSPSDTLLPEMKVGWDFRTGLNRFLTSWKNASDPSLGEYTYGIDNPTLPQLVVAKGSKKLFRTGPWNGVQFSGTPDSGNKRVVKPIYVYDTNEFYYTYEATESSILTRVKLSETGLAQRLVLNEGSTEWAVMYTLLNDRCDNYRECGANGICRTSKSPSCECLQGFVPKSQNEWDVLNWESGCIRQAPLDCQKGAGFLKVRNVKLPDLLDFWANTKMSVQECEAECLRNCSCVAYASSDTRNGGSGCLMWF…
48	ChLecRLK-G48	Chr3	14459823-14463054	MKGHALILSTSLLHFLVLQLSRAADTISATQSITSTNTLVSSGQSFELGIFSVGNSEAWYLGIWYKNFPNIVVWVANRENPVADSHGSLKLSKNGSLVLLDQMNNTIWSSTSSQVAEDPVAQLLENGNLVVREKATTDSESYIWESFNFPSDTLLPEMKLGWNFRTGLNRFLTSWKSASDPSPGEYTYGMDNVLLPQLVIAKGSKKMFQTGPWNGLWLSGTPGLAATNRSVVKPIFVYNTNELYYSYESFNSSTITRLKLSESGLIQRLVVTEGSTEWAVMYTLQNDECNSYGQCGANGICRISKSPICECLHGFVPKSPDEWGVLNWTSGCIRETPLSCQKGEGFLKVRNVKLPDQLNFWSNNSTSNNGCEAECLKNCSCVAYANTVIINGGSSCLMW…
49	ChLecRLK-G49	Chr3	25840445-25843330	MDHTSSLGLSRISLQNMSMNFTKGLIVTALVQFVLLIRCCNSIDSITTDQAIRDGEVLVSNGEVFELGFFSPGKSTNRYVGIWYKRDKEKKVVWVANRDDPINETSGVLSIGAHGNLILYARNQSNITLWSTKSNVSISSSSTPDPKYKAQLLDTGNLVLVEQDSQKVTWQSFDYLTHTVIPFMKLGINKRTGFNWFLTSWKSEDDPGTGSYTYKIDPNGAPQMVLYNGNLRYWRTGRWWWSDIPVVLANSFSNSSFLNNQDEVTVTWGLLNSSISTRIVVDYSGTIQQFNWYEQDLGWNQIWSGPMDRCDYYGRCGAFGYCDSDSISMFECKCLPGFQPNLPRQWNMRNASSGCVRRLESCKNGEGFIKLVKVKVPDTSWARVDMNLSWKACEQQCLR…
50	ChLecRLK-G50	Chr3	25827016-25830188	MLFKALLVFFLLLFPFCASIDTIALNQHVKDGDFIVSKENNFELGFFSPGNSSSRYVGIWYANKSGKAVVWVANRNNPINDTSGVLTINRYGNLVFYAHDIDSFSIWSANVSLQTTSTCVAQLLDTGNLVLFPDSISKSESFIWQSFDYPTDTLLPGMKVGLNWKTGMEWVLTSWKSQNDPGTGNYSLRLNSNKTATPEYFLYKGLTKYWRMDPGPRPSFVTDNEEMYYTPLLSDNTSVIRSVVTDYGVYQQLLWSEATNKWEELLAAPKYRCDPYGRCGANSKCSPDNINRFECDCLAGYEPKSQNAWNGRDGSDGCVSKRMGVSKCGNGEGFVKVARVKEPDTSEATRLLASISANECEQVCLRNCSCTAYLHREWDGRNDCLVWYGELLDILVRSE…
51	ChLecRLK-G51	Chr3	18733343-18736817	MQAMKSLFVCSFLFSFLSISTTTTPDTITPSRSMRDGETLVSAGGSFQLGFFSPGTSKRRYLGIWYSVHTETVVWVANRETPLGDSSGVLKVTEQGVLVLLNSTNRIVWSSNSSTAGNPISQLMDSGNLVLKDGNETNPDKFLWQSFDYPCDTLLPEMKLGWDIVTGLDRYVSSWKSTDDPAPGEFSLRMDRRGLPQIFVMKGAKIMSRAGSWNGLHFTAYPYPQQTQASPTSEYEFVLNKDEVYYEYRLLNTSMLSRYMLNPSGTAQRFTWVYLTHSWERSSTLQAVQCENYALCGAYTSCSVNVSPICACLKGFVPKSPKDWNSGYWSDGCVRKIPLACSSGDGFLNYTGVKLPDTSSSWYDKSRLKECKGLCLNNCSCTAYANLDIREGGTGCLLW…
52	ChLecRLK-G52	Chr3	18728115-18731440	MQALRRLFVCSLLISFIRISTTTALDTITPSRSMRDGETLVSAGGSFQLGFFSPGTSKGRYLGIWYSVDTETVVWVANRETPLGDSSGVLKVTEQGVLVLLNSTNRIVWSSNSSTTAGNPVSQLMDSGNLVVKDGNETNPVNLLWQSFDYPCDTFLPEMKLGWDLVTGLERYLSSWRSTDDPAPGEFSSRMDRRGFPQVVTMKGAKIMSRPGSWNGLHFTGYPYNPQTQTNPTLEYEIVLNKDEVYYEYRVLNTSMFTRYVLNPSGTSHRFTWVYQKRSWELSSAVQADQCQNYALCGAYTSCSVNVSPKCACLKGFVPKSPKDWNSGYWSDGCVRKIPLACSSGDGFLNYTGVKLPDTSSSWYDKSMSLKECNGLCLNNCSCTAYANLDIREGGTGCL…
53	ChLecRLK-G53	Chr3	14245838-14249094	MGHLCFSFMIGTNLLLLLFTLSFAVDSISPSQSIRDGTTLVSKGGSFELGFFSPDTSENRYLGIWYKNIPVRTVVWVANRCNPINDSSSILMINSTGHLVLLGQNKSVVWWINSAKHAPSATVELLDSGNLVLRDAGTYLWQSFDYPSDTLLPGMKMGWDLRTGIKRSFSAWKNSEDPCPGDFTYGIEMERDTYPEAYVRKGTAKYYRTGPWNGLRFSGSPELRPNPLYSFEFVYNDDEVYYMYNLQNKSVISRIVLNQTTSTRDRLTWIEADQSWRAYSSVPRDLCDNYGLCGANGKCIIGENPVCQCLKGFKPVSQEKWNLMDWSLGCVRNKPLSCQERYKDGFIKFVGLKLPDTTHSWVNKSMNLKECRTKCLNNCSCMAYTSSDIRGGGTGCAIW…
54	ChLecRLK-G54	Chr3	25807347-25810504	MRALTKQQSLFFTILCLNSLLTFSPIASLEDDLSFTPDILVEGNMTIVSPCEVFELGFFKPGNTSGWYLGIWYKNVQNRTVVWVANRDTPLSNSSGALLMTGDHGNIVLLDPSGNVTWSSNHTQVLRPNVLLLDTGNLVIKEGTENSQTFFWQSFDYPTHILLPDMKLGWNLSTGLNRYLTSWKSSEDPSTGDFSIKLDYHGFPEIFLWDKHVKNFRTGPWNGMIFSGVPEMCASKHGVDFNFITKQDEVYYSFSLQNKLELEYAGLTVSPNGDVQQITWVESTKMWNIFQYPPKDQCDSYGECGPFGICDTNASPVCKCVRGFQPKNLEAWNLGNGFDGCVRKRELKCTKDKFLRLRSVKLPESGGAFVDGDISLEACKEKCLENCSCSAYCNMEITN…
55	ChLecRLK-G55	Chr3	25811911-25814479	MQLRKCPEKNMFLNTLLVFFFLFPFCTSIDTIAVNQHVKDGDFIVSKEINFELGFFSPGNSSSRYVGIWYANKSEKAVVWVANRNNPINDTSGVLTINRYGKLVLYAHNTENLSIWSTNVSVQTTSTCVAQLLDTGNLVLFQDSKSESFIWQSFDYPTDTLLPGMKVGLNWKIGLEWVLTSWKSQNDPGTGNYSFRLYTNQTATPQIFLYKGLTKYWRIDPGPWPSFVSNNEEMYFFLLTDNTSVIRSLLTDYGILQQLRWNVAVNQWEERFAIPKYRCDRYGQCGANSKCSPDNINMFECECLPGYEPKSMNDWNRRDGSDGCVSKRIGLSNCGDGDGFVKVPRVKDPDTSKAAQLLPNTSANECEQVCLSNCSCTAYMSIDWEGRINCLAWYGELWD…
56	ChLecRLK-G56	Chr3	25815142- 25818127	MLFKALLLFFLLLFPFCTSMDTIAVNQHVKDGDFIVSKENNFELGFFSPGNSSSRYVGIWYANKSDKAVVWVANRNNPINDTSGVLTINRYGNLVIYAHDIDSFSIWSANVSLQTTSTCAAQLLDTGNLVLFPDSISISKSESFIWQSFDYPTDTQLPGMKVGLNWKIGLEWVLTSWKSQNDPGTGNYSLRLFSNQTATPQYFMYKGVSKYWRIDPGPWPDFVSSNEEMYFLFVTDNTSVIRWDQYGQCGANSKCSPDNVNMFECECKVARVKEPDTTKAAQLLTSISVNQCEQGCLSNCSCTAYMSIEGEGRIDCLVWYGELLDILVRTELGQDLYVRVDKMELAENTGKSKGFLKRRGLLAILIVAVLLALVLIIVFACWWLNKKRKIKDFVEADEL…
57	ChLecRLK-G57	Chr3	14101576-14104711	MELLCFLVFSICLLFSLSRISSAADTITSSESLSDGKSLVSSPGGIFELGFFSPGISKSRYLGIWYKNIPTPTVVWVANRQTPINGSTGSLMINSTGNLVLVNNNNNQTVWSTNSSKQSQSQRPVLQLLDNGNLVLRDEKDANSENYLWQSFDYPSDTLLPGMKLGWDLRTGLNRRLTAWKSPDDPSPGDFIWEMELHEYPEPVMWKGSKEYLRSGPWNGVLFSGKPANALPALNFSFISNEDEVYLTIDMVNKSVLGRMIMNQTTSTPYRQEWIWSEADRNWTIYATFPRDPCDSYGHCGGNGNCVLSSSPICQCLDRFSPRSLENWNLNEFSQGCQRRKPLNCKNDGFATYRGLKLPDTTHSWVDKSMNLKECKAKCLSNCSCSAYTNLDVRGGGSG…
58	ChLecRLK-G58	Chr3	25822679-25825911	MLFKALLVFFLLLFPFCTSIDTIAVNQHVKDGDFLVSKENNFELGFFSPGNSSSRYVGIWYANKSDKAVVWVANRNNPINDTSGVLTINRYGNLVIYAHDIDSFSIWSANVSLQTTSTCVAQLLDTGNLVLFPDSISISKSESFIWQSFDYPTDTLLPGMKVGLNWKIGLEWVLTSWKSQNDPGTGNYSLRLFSNQTATPQYFMYKGVSKYWRIDPGPWPDFVSSNEEMYFLFVTDNTSVIRWVLTDYGLNQQLRWRDAVNQWEELWAAPKYRCDQYGQCGANSKCSPDNVNMFECECLPGYEPKSLNDWNRRDGSEGCVSKRTGLPKCGNGEGFVKVARVKQPDTTKAAQLLTSISANQCEQGCLSNCSCTAYMSIEGEGRIDCLVWYGELLDILVRT…
59	ChLecRLK-G59	Chr3	14092077-14095753	MGSIFSMFIGIYVSLFFIKTSTAADAITQSQSLRDGNTLISKHGSFELGFFSQPAPDSKNCFLGIWYKSSVSLVTNVTWVANQQNPINGSSGILMINSTGSVVLLSQDQTVVWSINLFRQPRNPILQLLDSGNLVLREAKDGNSENYLWQSFDSHSDKLFQGMKIEWNVKTRACRSLLASRVEHDTSTSGDYCDSNGRCGPNGICTITKSPVCSCFKGFEPKALEKWNIGEYQEGCVRTEPLSCQNKHEFIKYPGVKLPDITNSWVNQTLGLKECREICLNNCSCMAYASSIVKGGVSGCTIWFGNLMNIRELLDGGQDLYIQMPASGLKANWPKTKIAVIVVAVASVVSGTLLAVYCIRRKRRKFRENIRKNGMMGQDNEGQEADLELPLFSLSTIVT…
60	ChLecRLK-G60	Chr3	14097773-14099530	MDKILSFISIGIYVFLIFCRTSTAADTLIFKHGSFQLGFLNTGVYRRLLASTSGDYCDNDGLCGANGMCDISNSQVCSCLKGFKPKRPEKWNLGEYTEGCVRSELLKCQIKVGFMKYAAVKLPDITNSWVNQSMSLMECRASCLSNCSCMAYSSSGIKGEGSGCTIWIGDLINIRKPLAGGQDLYIRMPASETNAKCRKTKIAVIVVSIASIISGMLLAVCCIRRKISKFKEKMSKHGTMSQNYEGQKEDLEVPLFSLSTIATATDNFSFNKKLGEGGFGPVYKGRLVDGQEIAVKRLSQSSGQGSNEFKTEVRLIAKLQHRNLVRLLGCCIEGEEKLLIYEHMPNKSLDFNFADQTQSRLLSWWKRFHIICGDCRGLLYLHQDSRLRIIIRDLKASNV…
61	ChLecRLK-G61	Chr3	14122202-14125429	MGHLCFSFMIGTNLLILLFTLSFAVDSISPSHSIRDGTTLVSKGGSFELGFFSPDTSENRYLGIWYKNIPVRTVVWVANRCNPINDSSGILMINSTGHLVLLGQNKSVVWWISSAKHAPSATVELLDSGNLVLRDAGTYLWQSFDYPSDTLLPGMKLGWDLRTRIKWSLSAWKNSGDPCPGDLTYGIEMELDTYPEVYLRKGTAKHYRTGPWNGLRLSGLPERPNPLYRFNFVYNYNEVYYMYNLENESVITRLVLNQITSTRDRLTWIEADQTWRAYSSVPRDLCDDYGLCGANGNCIIDENPVCQCLKGFKPMSQEKWNLMDWSLGCVRNKPLSCQERHKDGFVKFVALKLPDTTHSWVNKSMNLKECRTKCLNNCSCMAYTSSDIRGGGTGCAIWF…
62	ChLecRLK-G62	Chr3	14151657-14155474	MEIFTMLFVFTSLLFSILSVSNTKDIITPSVSIRDGETLVSSGGSFELGFFSPGPGNSSNRYLGIWYNEISPQTVVWVANRENPLTHLSAGALNITDQGALVLLSDTNGNSIVWSSNTSRKFIRKPVAQLLESGNLVVKDGNELVWQSFDYPTDNLLPGMKLGWNLKTGLNKVLSSWKDADDPAPGEFSFSIDRSGYPQLVVKKGLRAQYRLGSWNGLGFTGSPELRSGNELFKFDFVLNESEVSYKFELLKDKLHSRLLLNLSGGLQRFMWVDKSQSNNIIYSAPVDRCDTYDLCGAYAFSFCKLGTDPRCSCLQGFVPKSSRYRNSKNASLGCVPKTPLGCSNGDGFLNFTRAKLPDTSSSWTNSTMSLEECKEMCLRNCSCTAYANLDISEGGSGC…
63	ChLecRLK-G63	Chr3	14209076-14212299	MEIFTMLFVFTSLLFSILSVSNTKDIITPSVSIRDGETLVSSGGSFELGFFSPGPGNSSNRYLGIWYNEISPQTVVWVANRENPLTHLSAGALNITDQGALVLLSDTNGNSIVWSSNTSRKFIRKPVAQLLESGNLVVKDGNELVWQSFDYPTDNLLPGMKLGWNLKTGLNKVLSSWKDADDPAPGEFSFSIDRSGYPQLVVKKGLRAQYRLGSWNGLSFTGSPELRSGNELFKFDFVLNESEVSYKFELLKDKLHSRLLLNLSGGLQRFMWVDKSQSNNIIYSAPVDRCDTYLCGAYAFSFCKLGTDPRCSCLQGFVPKSSRYRNSKNASLGGVPKTPLGCSNGDGFLNFTRAKLPDTSSSWTNSTMSLEECKEMCLRNCSCTAYANLDISEGGSGCL…
64	ChLecRLK-G64	Chr3	14371295-14374521	MKGLPFIFFTSLLQFLVLQLATAADTITPSKPIIGSDTLVSSGQSFELGLFSPGNSSWYLGIWYNKFPDVVVWVANRENPLADSYGSLTLSKNGSLVLLDQMNKSVWSSTSSQVAEDPVAELLETGNLVVRDKAATASEIYIWESFDFPSDTLLQDMKLGWNFRTGHNRFLTSWKNVSDPSPGQYTYGMDNVPLPQLVIAKGSKKQFRTGPWNGLRFTGTPGSSVSYEVVHPIFVYNTTDLYYSYEAVDKSIVTRLKLSESGIQRLVVNKGSTTWAVMYTLPNNQCDNYGACGANSICKINKSPVCECLHGFVPESWNEWGVLNWTSGCRRGTPLNCQKGENLLRIRNVKLPDQLDFRVIPSTSIDECKAECFKNCSCVAYAKSDISKGGSGCLMWSGA…
65	ChLecRLK-G65	Chr3	14456056- 14459293	MKGLPFIFFTSLLQFLVLQLATAADTITPSKPIIGSDTLVSSGQSFELGLFSPGNSSWYLGIWYNKFPDVVVWVANRENPLADSYGSLTLSKNGSLVLLDQMNKSVWSSTSSQVAEDPVAELLETGNLVVRDKAATASEIYIWESFDFPSDTLLQDMKLGWNFRTGHNRFLTSWKNVSDPSPGQYTYGMDNVPLPQLVIAKGSKKQFRTGPWNGLRFTGTPGSSVSYEVVHPIFVYNTTDLYYSYEAVDKSIVTRLKLSESGIQRLVVNKGSTTWAVMYTLQNNQCDNYGACGANSICKINKSPVCECLHGFVPESWNEWGVLNWTSGCRRGTPLNCQKGEDFLRIRNVKLPDQLDFRVIPSTSIDECKAECFKNCSCVAYAKSDISKGGSGCLMWSGA…
66	ChLecRLK-G66	Chr3	25800014-25802646	MLLLRERERERLIIPKPLAILFWLTIRYPVLGREINKLEMGKRTETFHAFNPSIFILFLFSLFLSQHYCAEVYNITSSQPLAEGQTLVSPGHIFELGFFSPNNSANKYVGIWHKTIFPRKVVWVANREKALSVTDTLASLTINSNGNLELVDGKQSSIWSTNISVPSNGSAALLFDSGNFVVQDDIGAQLWRSFDYPGDTRLPMMLLGFDNKSGKGNVLTAWKSESDASTGLFSVGLAPQIPTQMFIWINGSTPYWRSGPWNKAKFLGIPGMNDEYLSGLNLDDNVQQGTKHFSFFLNRNLAYMEISYKGTLKFMYSEHGENWNLDWEAQKNPCDHYGICGPFGVCKASESPICKCLKGFKPKSQEEWSKGNRAGGCVRKTKLFCRSNTSQSVPSRGKG…
67	ChLecRLK-G67	Chr3	25795601-25799732	MFILFLFSLLLSQHHCAEVYNISSSQPLAQGQTLVSPGRIFELGFFSPNNNSDNNKYVGIWHKNILPRKVVWVANREKPIAAADTLASLAISGNGNLELVDGKHNSVWSTNMSVPSNTSAAMLLDSGNFVVKVSIGAADQLWQSFDYPSDTLLPSMLLGFDNKSGKRNVLTAWKSESDASTGLFSVGLAPQIPTQIFIRINGSTPYWRSGLWDKAKFLGVPGMNDEYLSGFNINGNVQQGTKYFSFFFNRILAYMEISYKGTLKFMYSEHGENWNLDWEAQKNPCDHYGICGPFGVCKASESPICKCLKGFKPKSQEEWSKGNRAGGCVRKTKLFCRSNTSQSVPSRGKQDGFLKMPSVNLPDFHEYISRYSAEHISNLGAEECKDKCIGNCSCLAYTH…
68	ChLecRLK-G68	Chr3	25836375- 25839654	MQFVKGLLNALVLQLLLLQLCSSLDTISFDQSIRDGDFLVSKNETFVLGFFTPGTSSNRYVGIWYKFSEDKVLWVANRDNPLNDTSGVLSINTDGNLILAHGNSSQGLPLWSTNVSVSSSGNKNIVAQLLDSGNFVLGQQDNQNVLWQSSDHPTHALLSSMKLGLDKKSGINRFLTSWNSNNDPGTGNCSLRMDTNGSPQLILYKNQAKWWRSGQWNGIQWGGIPAESGNNVFKINFVNNQDEIAVQWSVLDPSIYSVITIDGTGSLNQLSWQGQQHQWVTLWSAPLDACDSYGKCGQFGDCNPYTNSGFNCTCYPGYEPNSPQDWDLRDGTGGCKRPQGSPSMCRNGEGFVKMENVKVPDTSTIKLNRSLSLEACGEECLRNCSCLAYASADVRNGGS…
69	ChLecRLK-G69	Chr3	25831470- 25834647	MFLKALLVFFLLLFPFCSSIDTIALNQLVKDGDFIVSKENNFELGFFSPGNSSSRYVGIRYANKSGKAVVWVANRNNPINDTSGVLTINRYGKLVLYAHNIDNVYIWSTNVSVETTSTCVAQLLDTGNLVLFPDSISKSESFIWQSFDYPTDTLVSVMKVGWNWKTGMEWVLRSWKSQNDPGTGNYSLRLNSNQTATPEYFLYKGLTKYWRMDPGPRPFFVTDNEEMYYSPFLSDNTSVIRSVVTDDGVYQQLLWSEATNKWEELWAAPKYRCDPYGRCGANSKCSPDNINRFECECLPGYEPKSQNAWNGRDGSDGCVSKRMGVSKCGNGEGFVKVARVKDPDTSEATRLLANISANECEQVCLRNCSCTAYLHIEWDSRNDCLVWYGELLDILVRSE…
70	ChLecRLK-G70	Chr3	25859038-25862481	MDFTNWCVTMLTHTLLIFLVLLPSCVFSLDTITPNQPLRDGDVLVSSKKIFALGFFSPGISQKRYVGVWYNKVPEQTIVWVANRDNPVTDTSGLLAINSHGGLVIYWKNQSSPLWSANVTVSSPNNSTAKLLDTGNLVLLQNGSQSPLWQGFDYPSNTLLPFMKLGLDRRSKLNRFLTSWKSKDDPGTGTCSYGIDPSGFPQLFLYKGQVPRWRGGAWIGERWSGVPEMTNNFIFNVSFVNNQDELSVVFAIKDESIFSRMVLDESGIVERFTWHNQVHQWVKFWSAPEEQCDEYGKCGANGNCDPSNKDKFECTCLPGFEPKLLHEWYLRDGSGGGVNTKGKSLCQNGEGFVKVPHVKAPNSSAARMNLSMGLEACEAECLRNCSCMAYSNADERNGG…
71	ChLecRLK-G71	Chr3	19272004-19279173	MATGLMMMSSIFFIIFASLWTCHDAARDTLKPGDTLNSSSSLVSASGKFILRFVVQNIDGSNTSYLAILRNKSGANKAWIGNRNTPIPYPSSPLLTLDLNNTLKITYPGGDPIVISSAPQTSVVVATLLDSGNFVLQEVNSVNKSTHGVLWQSFDYPTDTFLPGMKLGVDHRNGHNWSLLSWATSYNPAPGSLSLDWDPSGHQLRIKQAGVVYWTSGIFGDGRFEFIFPDVSKQRYNFSIVSNENEDYLTYTAVGDPSDPEPEWVLYSSGKLLEYGTQVAIREAKNCDGYNIGGGCVRIDRPRGCTAKFGDEFEAKNGYFKINNSSNTSRSPNWFNASSSDCKVTCWQNCDCLGFDLTSTGCQFWSVDCQFFEDLNSSSSFVLSGLATPAKPPPPAQQN…
72	ChLecRLK-G72	Chr3	19329593-19333062	MAAGWMMKCFIMLIIFASRWTWHNATDTLKQGDTLNSTGSLVSSSGKFSLNFTLGTIHGSNSNFLSIMRIKREANRAWIANPDLPISSSSSPLLTLDTNNTLKIIHQGGDPFVLSTAPQTNDTSTSVVATLLDSGNFVLQEVSSVNGSTIRVFWQSFDHPLDTFLPGMKLGVDYRNGHIWSLLSRGSSDNPLSPGPFSLDWDPNGHQLKIKKDGVVYWTSGVFSDGRFEFISPDVSKKRYNFSIVSNQNEDYLTYTSKNDPSDPEPEWVLFPEGYLSDYGAHVNNYIIEVRYCDGYNIVGGCVKRDRPSDCIDKFGDEFEIKKGYFKIINSTSINTSRPASWIGTDDIDCKANCWQDCDCLGFDLSFLNQTKDARCEFWSVDCEFIADPTANTSFVLQP…
73	ChLecRLK-G73	Chr3	19348052-19351122	MASSLKLILFLIFSSSMWTYTAARDTLKPGDTLNSTSFLCSAKGKFCLGFVVYDQLNSSQLTIWSTTPNSQLWIASRDMHVLYPTGVLTLDKNKTLKIMDQGGTRLELCSAPKRTRNVVATLLDSGNFILQEVNSVDGSTTQVFWQSFDYPTDTLMPGMKLGVNHRNGHVWSLASWSSNYNLEPGPFTLEWDAKGRELKIKRRGVVYWTSGAFTSKRFRLIMMRYNVSIVSNENEDYFTYTALNQSSPSQWLLTSTGRLYDFGGFDIARADNCYGYNTDGGCQRWAEKPTCRHVGDTFELKNGFFRLTSSNSTFLNDSDTSLSISDCKDSCWKNCECLGFNFLFVINQTGCQFWTGMNWDFIQDFDVDSTFSFYLLKKSPLSHGKHKGIWIEIGIAAAA…
74	ChLecRLK-G74	Chr3	17063270-17074889	MAWCSLTLTVFIMFSILIWSTCTCGASGTDTLKPGETLDYSSFLVSANGKFTLGFYVSDHNNWKYSRYLAIWGKQNYMNYAWIANRDKPIPYPFVAVLTLEKTTSTLKITLNDGTGSPIQLYTAPKASININTSNVVATLLDSGNFALQEMNSESINGSTVKRVLWQSFDYPTDILLPGMKLGIDHRNGHIWSLTSRLTEYSAVPGPFTLDWDPSARQLKIRRRGVVYWTSGAFINNKRFKFILPDDESNLRYNFTVVSNENEDYFTFTSANAASEWMLTTMGRLIDLDGGVDIAQAGNCHGQNTDGGCQRWDCTRIHVRFEPRSGEFHQISKSDLDSTISTDPDTSLSRSDCMGTCMSSCDCIGFSSLFDNETGCKFWSGNWKFVEDYLSDNTTRVFV…
75	ChLecRLK-G75	Chr3	17434186-17437375	MAWCSLTLTVFIIFSILIWSTCTCGASGTDTLKPGETLDYSSFLVSANGKFTLGFYVSDHNNSKYSRYLAIWGKQNYMNYAWIANRDKPIPYPFVAVLTLEKTTSTLKITLNDGTGSPIQLYTAPKASININTSNVVATLLDSGNFALQEVNSESINGSTVKRVLWQSFDYPTDILLPGMKLGIDHRNGHIWSLTSRLTEYSAVPGPFTLDWDPSARQLKIRRRGVVYWTSGAFINNKRFKFILPDDESNLRYNFTIVSNENEDYFTFTSANAASEWMLTTMGRLIDLDGGVDIAQAGNCHGQNTDGGCRRWDCTRIHVRFEPRSGEFHQISKSDLDSTISTDPDTSLSRSDCMGTCMSSCDCIGFSSLFDNETGCKFWSGHWKFVEDYLSDNTTRVFV…
76	ChLecRLK-G76	Chr3	10014215-10019459	MTKCHPHMLSSPTEAASFCETMRASTKHQFCSSILCLTLLTFFPLATSNDTLSSPQSLQNNPTLVSAGGVFELGLFKPGATSGWYLGIWYKNIQEKTVVWVANRDNPISNSSSATLKIGDHGNLVLLDGENGNITWSSNETQAMNPIVQLLDSGNLVLRDGNVNRNGPKDQFLWQSFDYPTDTLLPDMKLGWNLSSNLDRYITSWKSTEDPSTGDISFKLDYRGFPEIFLRKKQSITYRSGPWNGERFSGVPEMAPSDGIQFNFVANSEEVYYSFSVRSNSESFYSRLIVNPNGELQRLTWIESRNIWNKFWYAPKDQCDDYSECGPYGICDSNASPVCKCLKGFVPKNLQTWDLRDGSDGCVRKTDLECPKDKFLALGNMKLAESGGAFVDMNMSLEA…
77	ChLecRLK-G77	Chr3	19362450-19365573	MARTSSACLGVASFLFFSSLLWNFNAARDTLKPGDTLNSSSSLVSAMGKFTMGFHIYDHNLNYSYLVVKWAASHNYAWIANRNKPILHPLGILTLDQNNTLKITHKDGEPVVLYSASETSNANNIVATLLDSGNFVLQELSFDGSPKRVLWQSFDFPVDVLLPGMKLGLHHKSGHVWSLSSWFTPNSAVPGAFTLDWDPEAHELKIRRHRVVYWSSGAFRSGRFKFILPDESKLRYNFSIVSNEDEDYFTYSAVDQSGISEWVLTIMGRLYDFDETIDIAQADYCYGSNTDGGCQMWDRPIDCRHAGDRFEEEKGYFNPTGSGSTATSETSNTSFSISDCKAACWKNCDCLGFNYLFDNQTGCRFWTGHWKFIKDSTGYSSSNIYFLTTKASRNHEHKR…
78	ChLecRLK-G78	Chr3	9838533-9843791	MSSTIKNTNPMTKCHPHMLSSPTEAASFCETMRASTKHQFCSSILCLTLLTFFPLATSNDTLSSPQSLQNNPTLVSAGGVFELGLFKPGATSGWYLGIWYKNIQEKTVVWVANRDNPISNSSSATLKIGDHGNLVLLDGENGNITWSSNETQAMNPIVQLLDSGNLVLRDGNVNRNGPKDQFLWQSFDYPTDTLLPDMKLGWNLSSNLDRYITSWKSTEDPSTGDISFKLDYRGFPEIFLRKKQSITYRSGPWNGERFSGVPEMAPSDGIQFNFVANSEEVYYSFSVRSNSESFYSRLIVNPNGELQRLTWIESRNIWNKFWYAPKDQCDDYSECGPYGICDSNASPVCKCLKGFVPKNLQTWDLRDGSDGCVRKTDLECPKDKFLALGNMKLAESGGA…
79	ChLecRLK-G79	Chr3	25867486-25870929	MDFTNWCMTMLTHILLIFLVLLPSCIFSLDTITPNQPLRDGDILVSSKKIFALGFFSPGNSQKRYVGVWYNKVPEQTIVWVANRDNPVTDTSGLLAINSHGGLVIYWKNQSNPLWSANVTVSSPNNSTAKLLDTGNLVLLQNGSQSPLWQGFDYPSNTMLPFMKIGLDRRSKLNRFLTSWKSKDDPGTGTCSYGIDPGGFPQLFLYKGQTPLWRGRAWIKERWSGVPEMTNSFIFNVTFVNNQDEISIVFTITDESIFSRLVLDESGIVERSTWHNQVHQWVKFWSAPVELCDEYGRCGANGNCDPSNKDKFECTCLPGFEPKLLHEWYLRDGSGGCVSTKRASLCRNGEGFVKVPRVKAPDSSAARVNLSMGLEACKAECLRNCSCMAYSNADEREGG…
80	ChLecRLK-G80	Chr3	14294385-14298075	MGSIFSMFIGIYVSLFFIKTSTAADAITQSQSLRDGNTLISKLGSFELGFFSQPAPDSKNCFLGIWYKSSVSLVTNVTWVANQQNPINGSSGILMINSTGSVVLLSQDQTVVWSINLFRQPRNPILQLLDSGNLVLREAKDGNSENYLWQSFDSHSDKLFQGMKIEWNVKTRACRSLLASRVEHDTSTSGDYCDSNGRCGPNGICTITKSPVCSCFKGFEPKALEKWNIGEYQEGCVRTEPLSCQNKHEFIKYPGVKLPDITNSWVNQTLGLRECREICLNNCSCMAYASSIVKGGVTGCTIWFGNLMNIRELLDGGQDLYIQMPASGLKANWPKTKIAVIVVAVASVVSGTLLAVYCIRRKRRKFRENIRKNGMMGQDNEGQEADLELPLFSLSTIVT…
81	ChLecRLK-G81	Chr3	25818768-25821945	MFLNTLLVFFFLFPFCTSIDTIAVNQHVKDGDFIVSKENNFKLGFFSLGNSSSRYVGIWYANKSEKAVVWVANRNNPINDTSGVLTINRYGKLVLYAHDTENLSIWSTNVSVQTTSTCVAQLLDTGNLVLFQDSIKSESFIWQSFDYPTDTLLPGMKVGLNWKIGLEWVLTSWKSQNDPGIGNYSLRLHSNQTATPQIFLYKGLTKYWRSDPGPWPSFVSNNEEMYFFLLTDNTSVIRSLLTDYGILQQLRWNDAVNQWEELFAAPKYRCDRYGHCGANSKCSPDNINMFECECLPSYEPKSLNDWNGRDGSDGCVSKRIGVRKCGSGDGFVKVARVKDPDTSKAAQLLTSTSANECEQVCLSNCSCTAYMSLEWEGRIDCLAWYGELWDILVYTELGR…
82	ChLecRLK-G82	Chr3	14304331-14307814	MTIPCFMFIGIYVSVSFFTTSDAADAITQSQTLRDGKTLVSKHGSFQLGFFSPTAGDTKNRFLGIWCKNSSVSSATTVTWVANQHNPINGSSGLLMINSSGNVVLLSQNSTVVWSIALSNQPRNPILQLLDSGNLVLREARDGNSRNYLWQSLQWDEKAGLYRSLLASSSSDVCDNYARCGPYGMCDISNSEVCSCLKGFQPKDPGNWNYADNSGGCERITPFLCQNGDGFMEYGGVKLPDTTHSWVNQSMSLKECRASCLNNCSCTAYAISNVKGGSSCTIWFGDLISLRKLLDEGQDLYVRMPASESDHPRKTKIIVIAVAAVSIVSGTFLAVYCIHRRRRKLKEKLQKDGMMGQNNEGQKEDLELPSFSLPTLITATDNFSFNMKLGEGGFGSVYK…
83	ChLecRLK-G83	Chr3	14082343-14085825	MTIPCFMFIGIYVSVSFFTTSDAADAITQSQTLRDGKTLVSKHGSFQLGFFSPTAGDTKNRFLGIWCKNSSVSSATTVTWVANQHNPINGSSGLLMINSSGNVVLLSQNSTVVWSIALSNQPRNPILQLLDSGNLVLREARDGNSRNYLWQSLQWDEKAGLYRSLLASSSSDVCDNYARCGPYGMCDISNSEVCSCLKGFQPKDPGNWNYADNSGGCERITPFLCQNGDGFMEYGGVKLPDTTHSWVNQSMSLKECRASCLNNCSCTAYAISNVKGGSSCTIWFGDLISLRKLLDEGQDLYVRMPASESDHPRKTKIIVIAVAAVSIVSGTFLAVYCIHRRRRKLKEKLQKDGMMGQNNEGQKEDLELPSFSLPTLITATDNFSFNMKLGEGGFGSVYK…
84	ChLecRLK-G84	Chr3	25737654-25741240	MSYSFRLLLPQHHCAEVYNISSSQPLDRGQTLVSPGRIFELGFFSPNNNSDNNKYVGIWHKNILPRKVVWVAKRRKAIAAADTWLSLAISSNGNMEFVDGKQNSVWSTNISVPSNTSVAMLLDSGNFVVKVSIGAADQLWQSFDYPSDTLLPSMLLGFDSKSGKRNVLTAWKSESDPSTGMFLIGLTPQVPSQIVIWMINGSTPYWRTGPWDKSKFIGVPTMDDEYRSGFRLDDNVQLGTKYFFYNIPDKTVAYMDLTSEGIPRFMDSVNGENWNVHWAPQNNSCDKYGACGPFGVCTASESPTPICKCLKGFVPKSHEEWSKGNRTAGCVRQTKLSCESDTNKSVTLRGKGDGFSKMVGLKVPDFHEYITSSDAEECKIQCLNNCSCLAYAYVKNIGC…
85	ChLecRLK-G85	Chr3	14264403-14267626	MGHLCFSFMIGTNLLLLLFTLSFAVDSISPSHSIRDGTTLVSKGGSFELGFFSPDSSENRYLGIWDKNIPVRTVVWVANRCNPINDSSGILMINSTGHLVLLGQNKSVVWWISSAKHAPSATVALLDSGNLVVRDAGTYLWASFDYPSDTLLPGMKLGWDLRTRIKWSLSAWKNSGYPCPGDLTYGIERKRDTYPEVYLRKGTAKHYRTGPWNGLRLSGLPELRPNPLYRFNFVYNYNEVYYMYNLENESVITRLVLNQITSTRDRLTWIEADQTWRAYSSVPRDLCDDYGLCGANGNCIIDENPVCQCLKGFKPMSQEKWNLMDWSLGCVRNKPLSCQERHKDGFVKFVALKLPDTTRSWVNKSMNLKECRTKCLNNCSCMAYTSSDIRGGGTGCAIW…
86	ChLecRLK-G86	Chr3	14254957-14258209	MGHLCFLFMIGTNLLLLLFTLSFAVDSISPSQSIRDGTTLVSKGGSFELGFFSPGSSENRYLGIWYKNIPVRTVVWVANRCNPINDSSGILMINSTGHLVLLGQNKSVVWWISSAKHAPSATVELLDSGNLVLRDAGTYLWQSFDYPSDTFLPGMKIGWDLRAGIKRSLSAWKNSEDPCPGDFTYGIEMERYTYPEAYVRKGTAKYYRTGPWNGLRFSGAPELRPNPLFTFDFVNNDDEVYYMYNLQNKSVISRIVLNQTTSTGDRLTWIEADQTWRAYSSVPRDLCDHYGLCGANGKCIISGNPVCQCLKGFKPVSQEKWNLMDWSLGCMRNKPLSCQERYKDGFVKFVGLKLPDTTHSWVNKSMNLKECRTKCLSNCSCMAYTSSDIRGGGTGCAIW…
87	ChLecRLK-G87	Chr3	14107137-14110314	MGELYFVLMISTNLFSLLFTISVAVDSISPLQFIRDNTTSVSSDGSFELGFYSPGSSTNRYLGIWYKNIPVRTVVWVANRCNPINYSSGMLMINSTGNLVLLGQNKSVAWSTSSVKHVQSAMVQLLNSGNLVVRDAGTYLWQSFDYPSDTLLPGMKLGWDLRTGLKRSLSAWKNSEDPCPGYFTFGIEMGHDTYPETYIWKGTAKYYRNGPWNGLRFSGAPELKPNPLYRFDFVYNDEDVYYMYNLQNKSVISRLVLNQTTSTRDRFTWIEADQTWRAHSSVPRVLCDNYGLCGANGKDENLVCQCLKGFKPKSQEKWNLIDWSLGCVRNKPLSCQERYKDGFVKFNGLKLPETTHSWVSKSMNLKECRTKCLNNCSYMACKTDVPVWLTCAIWFGDLI…
88	ChLecRLK-G88	Chr3	14279785-14282952	MGELYFVLMISTNLLSVLFTISVAVDSISPLQFIRDNTTSVSSDGSFELGFYSPGSSTNRYLGIWYKNIPVRTVVWVANRCNPINYSSGMLMINSTGNLVLLGQNKSVAWSTSSVKHVQSAMVQLLNSGNWLVRNTGIYLWQSFDYPSDTLLPGMKVGWDLRTGLKRSLSAWKNSEDPCPGYFTFGIEMGHDTYPETYIWKGTAKYYRNGPWNGLRFSGAPELKPNPLYRFDFVYNDEDVYYMYNLQNKSVISRLVLNQTTSTRDRFTWIEADQTWRAHSSVPRVLCDNYGLCGANGKDENLVCQCLKGFKPKSQEKWNLIDWSLGCVRNKPLSCQERYKDGFVKFNGLKLPETTHSWVSKSMNLKECRTKCLNNCSYMAYKTDVPVWLTCAIWFGDLI…
89	ChLecRLK-G89	Chr3	14214836-14218032	MGGLCFLLISTNLLFLFFTISSAVDSISPSQSISDNTTLVSSDGSFELGFFSPGSSTNRYLGIWYKNIPGRTVVWVANRCNPINDSSGMLMINSTGNLVLFDQNKSVFWSTSSVKRVENAMVQLLDSGNLVVRDVKDGISGPYLWQSFDYPSDTLLPGMKLGWDLRTGLKRQISAWKNSEDPCPGNFTYGIEMEPQAYPEAYIHNGTAKIYRASPFNGLTFCGSSEKHPARYGFNFVYNDDEVYYMYNPTIKSITSRIVLNQTTSSCIRFHWKKEDEAWTAHLSRPRDVCDHYGFCGANGNCIGENPVCQCLKGFKPKSQEKWNVADWSLGCVRNKPLSCQKTDKDGFLKFIGLKLPDTTHSWVNKSMNLKECRAECLNNCSCMAYRSSDIRGGTGCAI…
90	ChLecRLK-G90	Chr3	14144997-14148179	MGGLCFLLVSTNLLFLFFTISSAVDSISPSQSISDNTTLVSSDGSFELGFFSPGSSTNRYLGIWYKNIQGRTVVWVANRCNPINDSSGMLMINSTGNLVLFDQNKSVVWSTSSVKRVENAMVQLLDSGNLVVRDVKDGISGPYLWQSFDYPSDTLLPGMKLGWDLRTGLKRQISAWKNSEDPCPGNFTYGIEMEPQAYPEAYIRNGTAKIYRASPFNGLTFCGSSEKHPARYGFNFVYNDDEVYYMYKPYHKSITSRIVLNQTTSSCIRFHWKKEDEAWTANLSRHRDVCDHYGFCGANGNCIGENPVCQCLKGFKPKSQEKWNVADWSLGCVRNKPLSCQKTDKDGFLKFIGLKLPDTTHSWVNKSMNLKECRAECLNNCSCMAYRSSDIRGGTGCAI…
91	ChLecRLK-G91	Chr3	25776121-25778230	MSAILRVCQMMGIVSKNPGFKFLLFSFLFTFSSLALFCSAASSITQGRSLRDGETLISDGKKFELGFFSPENSPSRYVGIWYYNIATSEPSVIWVANRERPIFDKLGILKIGSNGNVVVLDGNNTAVWSSNASASSNSTAILNDEGNLVLSNSGDTSKQYWQSFGGPTNTFVPGMKVEVTSALGENRFLTSWQSENDPSPRAYSMGVVPRGSPQIVIWEGSNRRWRSGHWNKQLFIGVPNMPTTYSYGFKLIDENNGNGSMYFTYKTWNFSDKLKFQIRWDGSEQLRWVGDKNQWEVIQSQPNKSNDCELYNRCGKFGVCSASHGSGSECSCMHGFQPTDWEQWIKGNWSDGCSRKTLLQCHRNRTIGTEENDEEDGFVGLRCAKLPDFADLVVPFSDE…
92	ChLecRLK-G92	Chr3	25791226- 25794808	MFFLFFFSLLLSQHHCAEVYDITPSQPLSQGQNLVSPGHIFELGFFSPNNNSANNKYVGIWHKDIFPRKVVWVANRENPIAASDTLANLTISSSGNLELVDGKQNSVWSTNISVPSNTSAAVLSDTGNFVVKDGIAAADPLWQSFDHPSDTILPGMVVGFDTKSGKKNLLTAWKSESDPSAGIFSAGLGPQTPSQVFIWINESTPYWKSGPWDKSKFIGVPEMNDRYLSGFTLVEDVQQGTKYFSYKLIESTLSYLDLSYEGVLTFMVSDNGSNWFRDWEAPRNPCDIYGTCGLFGVCKASKSPTPTCKCLKGFAPKSHEEWSKGNRTGGCVRQTKLFCESNTSNSVVSSGKEDGFRQVERLNVPDFHEYIANMDVDECKIECLKNCSCLAYAYVTNIG…
93	ChLecRLK-G93	Chr3	25780509-25784080	MFFLFFFSLLLSQHHCAEVYDITPSQPLSQGQNLVSPGHIFELGFFSPNNSANNKYVGIWHKDIFPRKVVWVANRENPIAASDTLANLTISSSGNLELVDGKQNSVWSTNISVPSNTSAAVLSDTGNFVVKDGIAAADPLWQSFDHPSDTILPGMVVGFDTKSGKKNLLTAWKSESDPSAGIFSAGLGPQTPSQVFIWINESTPYWKSGPWDKSKFIGVPEMNDRYLSGFTLVEDVQQGTKYFHYKLIESTLSYLDLSYEGVLTFMVSDNGSNWFRNWEAPRNPCDIYGTCGLFGVCKASKSPTPTCKCLKGFAPKSHEEWSKGNRTGGCVRQTKLFCESNTSNSVVSSGKEDGFRQVERLNVPDFHEYIANMDVDECKIECLKNCSCLAYAYVTNIGC…
94	ChLecRLK-G94	Chr4	4853774-4857018	MDTKTNTMLVFIVFFSCLFLESRISFAADTITAKQSLSGDQTIVSGIFELGFFELDGNHYIGTWYSNRVVSASTIVWVANRENPISDRFSSVLNISDGNLVLFNEAKTPVWSTHLSSTTTPASVQAVLLDSGNLVLRAHSSSFEFLWQSFDHPAHTWLPGAKIGFNNITNRAQILTSWKNSRDPAPGPFSLQLDPNGSNSFMLLWNRSKQYWTSGSWNASSDIFSLIPGMRPNYAYNFSLISNENESYFTYSHNNPKIAYPLMMSVSGRVQNQAWSEGYRQWKFVWAQPGQQCAVYAICGAFGSCNEKSGVLCNCLMGFEQKSPRDWVLQDYSGGCSRKTNLQCENSTSVIGTKDRFLEMHSMSMPENELRVKVGSAKKCESICLNNCSCTAYSYENSN…
95	ChLecRLK-G95	Chr4	4763360- 4765753	MDTGNLVLGLGKDQTKDPLWQSFDHPSDTLLPGMMISLNKRTDQQRRLTSWAAVDDPKPGKFSLGIDLQVPAQVVVRKENTGPYWRSAVYNLTGHECKSIAFKNPSGTFLVLSFNVFDDHTDEVYFTHRVSDSSVKLRSVLNPNGLFVLLLWQDDSKTWSELGDWTGERVRESALTCGRNREGFSKLELLKIPEHAVVLENKKGGKGHAKNFFKKRWAVIAIAIVSATTGLLAAIFGYLLWKRISRNEDNGSAGGGKDGTELPLSGLKSILAATNNFSEANKLGEGGFGPVYKGILPENEEVAIKRLSKKSGQGHEEFMNELKLIAKLQHTNLVRLLGCCNEEEEMILIYEYMPNRSLDKLVFDPYEKIKLDWGKRFRIIEGIAQGVLYIHKYSRLRII…
96	ChLecRLK-G96	Chr4	4611124-4614243	MMACRRRRRITRTNCTITWFTLLLLLCSAHPFCSARDTLTYDTPITDGVRSETLVSAGGKFELGFFTPSSAQSSGLDRRYVGIWYYNMSPWTVVWVANREDQPVAVSSTSTGVFAIKDGKLQVLDNSSGKSYWSPPGLETSTSLNLTVRLMDSGNLVVLRDGDDDPLAVNNILWQSFQNPTDTFIPGMVMDQSLQLTSWRDQDDPGIGDFTFKLDQEGDQFVTLKNSIPYWKSGVSGNKFSSSAGMFPPLYNLLSNFSKSTARSKIPSIFNNSTTMTRLGYNYTRMVMSFNGEVQFLTWIKHTKQWNLLWKEPKDRCSVFNACGNFGSCNSNNWPSVCKCLPGFKPQFAEQWEARDFSGGCARESTICSNDTFLSLKMMKVGKPDVQFTSENETQCRKT…
97	ChLecRLK-G97	Chr4	19813694-19816139	MALFQLRTLCLCLLLLVFKTCIAGQQHKDRIYPGFQASQMDWSDNGGLFLLSNNSAFALGFYQALDVKLYLLVVIHLGTSKVVWTANRGLLISNSDKFAFDKNGNAYLRSSNNLVWSTNTTGEVVSAMQLQDSGNLVLLGDKGSILWQSFSHPTDTLLPGQEFSEGMKLKSFRNRNNVSHYLEIQSGELVLYAGYQIPQIYWSMADDSRKSNNNVSGKIHSLSLVSNSWNFYGANGSLLWQFVFSDNKDPNAFWAAVLGSDGIISFYNFQKGKSVAAEATKIPQSSCSTPEPCDPYYVCYFENWCQCPSLLTSRFNCKPQALPTCNTSKSSVELLYVGEKLDYFALGFSTPSLKSNLSSCKEACLGDCSCLVLFFENSSGHCFLFDRVGSFERSTANST…
98	ChLecRLK-G98	Chr4	20015346-20017782	MALFQLRTLCLCLLLVFKTCIAGQQHKDRIYPGFQASQMDWSDNGGLFLLSNNSAFALGFYQALDVKLYLLVVIHLGTSKVVWTANRGLLISNSDKFAFDKNGNAYLRSSNNLVWSTNTTGEVVSAMQLQDSGNLVLLGDKGSILWQSFSHPTDTLLPGQEFSEGMKLKSFRNRNNVSHYLEIQSGELVLYAGYQIPQIYWSMADDSRKSNNNVSGKIHSLSLVSNSWNFYGANGSLLWQFVFSDNKDPNAFWAAVLGSDGIISFYNFQKGKSVAAEATKIPQSSCSTPEPCDPYYVCYFENWCQCPSLLTSRFNCKPQALPTCNTSKSSVELLYVGEKLDYFALGFSTPSLKSNLSSCKEACLGDCSCLVLFFENSSGHCFLFDRVGSFERSTANSTG…
99	ChLecRLK-G99	Chr4	4594259-4598639	MKVDTTTSRLPRAKHMCLAPCIMLISNLSWFANRMLSSIFSSYALLLLCFSHHLFCSATARDTLSHDNPIRDDGSEGLVSAGGRFELGFFTPSSTGAGKSGNGRYVGIWYHQLTPRTVVWVSNRDTPVPANSAGVIEIKKGTLHVSDAITGKSYWSAKFEASSSALNLMVKLMDSGNLVLSDGNDPLAVKNILWQSFDNPTDTFIPGMKMDENKELTSWRGEDNPGTGNFSFKRDNQNQYMITKLKSIVYWKSREPAIISDEMPPAVAFLLLNFSKSYLKKINSSSIFLPTSQNSSSYQIAILPRTEYNDTRLVIDFRGNIQFWRWLKNKWTMIWSEPKDQCSVFNACGNFGSCNMNNGPSVCKCLPGFEPQSLDKWNSGDFSGGCKREFPLCLKERTF…
100	ChLecRLK-G100	Chr4	4688570-4691841	MEWLNLRLALLLLSLVLPICISQDNLGPGKSIIGNQILISSLGTFALGFFSPENSTKYFLGIWYNKIPKTPIIWVANRESPLDSPGVFTLSGDGNLVVLDTLDGTRKVIWSSNTSVPASAKNGTTGVLVDNGDLQLRFGEDTLWQSFDNPSDTLLANMKLSFNKRTGQRRALTSWAALDDPQPGKFTSGIDPKVPGQLVIWKENAIYWRSDLYVGKETNTDFGVDGNHAPSLNGTAYFLTYNLDAEEVYVTYGISDNSVKMRVILHPNGQIELFLWLDLGKKWFSWWKKPVETCDFYNRCGPYGACNDKNETLSSPPCKCLTGFRPKFQDQWDKGNWVDGCVREKTLMCKEDGFSKFSKLKLPDHAVLLENMSMSACESKCFQNCSCTAYAYPNVTAGS…
101	ChLecRLK-G101	Chr4	4749073-4752345	MEWLNLRLALLLLSLVLPICISQDNLGPGKSIIGKQILISSLGTFALGFFSPENSTKYFLGIWYNKIPKTPIIWVANRESPLDSPGVFTLSGDGNLVVLDTVDGTRKVIWSSNTSVPASAKNGTTGVLVDNGDLQLRFGEDTLWQSFDNPSDTLLANMKLSFNKRTGQRRALTSWAALDDPQPGKFTSGIDPKVPGQLVIWKENAIYWRSDLYVGKETNTDFGVDGNHAPSLNGTAYFLTYNLDAEEVYVTYGISDNSVKMRVILHPNGQIELFLWLDLGKKWFSWWKKPVETCDFYNRCGPYGACNDKNETLSSPPCKCLTGFRPKFQDQWDKGNWVDGCVREKKLMCKEDGFSKFSKLKLPDHAVLLENMSMSACESKCFQNCSCTAYAYPNVTAGS…
102	ChLecRLK-G102	Chr4	21478083-21481172	MERNLILCILCCCCIIFIGPSDSQTDTLAQGQQLKDGMQLFSASGIFRLGFFKPGNSNTSYLGIWYNRNNEKAAWIANRNNPILENSGVLTIDQYGNLKILYNIGDSIELYSVHQEAVNTSATLLDSGNFVLSELNPDGSIKQELWQSFDYPTGTLLPKMKLGFDRKTGHNWTLTSWRTDNLPAIGSFTLGLDPTGLKQMVIWWRGSIYWTSGPWNNGCFSFMYEFCNYYKYNFSYISNENETYFSYSVDKGTTIFPRLMLSAGGELRGFGMDSMFTGVSCTSSTNSSLKDGCVQQRLPDCRSPGEKFVLKMGLMSRGGIKFHENENLTLIDCWDECFKLCSCIAYTSANDDGTGCEIWTKGTTFTQDNLGILREIHILESKVRLWWIWLTILVGGTAL…
103	ChLecRLK-G103	Chr4	4525654-4528181	MDGKTKQSLVLLLCLCLHLKTHVCLAADTITANQSLSGDRTIVSVGKVFELGFFKPGNSSNYYIGMWYSKQLVSLGTIVWVANRETPVSDRFSSVLKITDGNLVLFNESNTPIWSTNLSSTTTSGSAEAVLLDSGNLVLRTAGSNATTSEPLWQSFDHPAHTWLPGARIGFNTVTNQTLILTSWKSSEDPAPGLFTLELDPNGSNAYLILWNRSRQYWSSGPWDEKSRIFSWVPEMRLNYIYNFSYVTNKNESYFTYSLYDPKTISRFVMHTTGQIQQLTWLEISSQWNLFWNQPRKQCEVYDLCGAFGSCNEVSTVACNCLKGFEPKLQRDWNLQAYSGGCKRKTPLHCENATSADGKQDRFLKMATMSLPENKQSVNVENIAGCESTCLNTCSCTAY…
104	ChLecRLK-G104	Chr4	4570268-4572798	MDAKTKQSLVLLLCLCLHLKTHVCLAADTIAANQSLSGDQTIVSARKVFELGFFKPGNSSNYYIGMWYSKQLVSLDTIVWVANRETPVSDRFSSVLRISDGNLVLFNESNTPIWSTNLASTTTSGSAEAVLLDSGNLVLRTAGYNANTSEPLWQSFDHPAHISLPGTRIGFNSVTNQSSFLTSWKSKEDPAPGLFTAELDPNGRNAYRLLWNRSRQYWSTGAWDANSRTFSGIPEMNRNFHFNYSLVKNKNETYFIYSMNDPKIISQFVLRTSGQIQRLSWLENFSKSNFVWSKPEKQCEVYDLCGAFGSCNEGSMASCNCLPGFEPKLQRDWNLQAYSGGCKRKTPLHCENATSADGKQDQFLKKPGMSLPENEQSVKVETIAGCESICLNNCACTAY…
105	ChLecRLK-G105	Chr4	4556850-4559356	MDAKTKRSLVLFLCLCLHLKTHVCLAADTIAANQSLSGDQTIVSARKVFELGFFKPGNSSNYYIGMWYSKQLVSSETIVWVANRETPVSDRFSSVLRISDGNLVLFNESNTPIWSTNLTSTSGSAQAVLLDSGNLVLRTAGSNANPSEPLWQSFDHPTHTWLPGARIGFNTVTTSWKSSEDPAPGLFTLELDPNGSNAYRLLWNRSRQYWSSGAWDEKLRIFSGVPEMNRNYFYNFSFVKNKNESYFTYSIYNTELISRFVVHTTGQIQQLSWLENSNKWNFFWSKPGKRCDVYDLCGAFGSCNEVSPVPCNCLTGFEPKLQRDWNLQAYSGGCKRKTPLHCENATSADGKQDQFLKKPGMSLPENEQSVKVETIAGCESICLNNCACTAYAYNSSGCS…
106	ChLecRLK-G106	Chr4	4791858-4795254	MDTKSNPKFVFNILLLCLFLKSHISLAADTISADEPLSGDQTIVSEGGVFELGFFKPGISSYNYVGMWYSEQVVSKRTIVWVANRETPVSDRFSSVLRISDGNLILFSESKTPVWSTNLTSTTTSGSVQAVLLDSGNLVLRADGSSTNTSEPLWQSFDHPAHTWLPGGKLGFNIVTNRTQILTSWKSSEDPAPGLFSLELDPNGSSACLILWNRSRQYWSSGAWDAKSRIFSAVPEMRLNHMYNHSYVTNKNESYFTYSLNNPKTISRLVMHTSGQIQQFTWSENSREWNLFGSQPKRQCEVYDLCGAFGSCNDISTVSCNCLTGFEPKSVIEWNLRDYSSGCSRITNLQYCGTAVSTSAKYRAPDVFQEIRIMSLPENKQSVVVGNISECRPICLNNC…
107	ChLecRLK-G107	Chr4	4799527-4802688	MDTKSNPKFVFNILLLCLFLQVPISLAADTITANQSLSGDHTIVSAGGVFELGFFKPGNSANYYIGIWYKKVSVRTVVWVANREQPISDRFSSVLKISDGNLLLFSESKGSVWSTSATSTATTSASGSVEAVLLDNGNLVLRADGSSASTKSEPLWQSFDHPADTWLPGSRIGFNKITKQNQTLTSWKNSEDPAPGLFSFELDPKRINSFIIQWNRSQQYWTSGSWDENSDKFSSDPDMTLNAVFNYSYVTNENESYFTYSLYDPKRISRYMMYTSGQIQQLTWLETTSPGQWNLFWSKPKVYAFCGSFSSYNEKSLPLCSCLMGFEPESHRDWSLQDYSGGCSRKTTLQCGNAAGVTGTEDGFLEMPSMSLPARVEDKHNSVTQCRSICLSNCSCIAY…
108	ChLecRLK-G108	Chr4	12010745-12013132	MKFTCRNNFIYKPVLLLLCLTFDVCISTASHVISAGQSLSGNQTITSPSGIFERGFFTPGNSQNYYIGIWYKKLPPQTVVWVANRYQPVSDTSSSTLQLFQNGNLTLLVQSKAEIWSTHSMSTVSHSTVAMLLDNGNFVITDAFNSCCVIWQSFDHPTDTWLPGGKLGHNKLTKEKLSLTPWRSPQNPTPGLFSFELEQNGTSFGLFWNGSKTYWTSGYWTGKIFSLVPETAANDYIASFTFASNENGSYFTYASAYNDTFIRFMLEITGQIKFYVWGKGFTQWTLIWMRPNEQCDAYATCGAFSICNHQNASLCGCLPGFEPKVPKVWKLKDHSNGCLRKTPLQCNDVRNSTFLVMHDVLHPVNSESLTDESIEKCRLACLRNCSCTAFAYDNQCLIW…
109	ChLecRLK-G109	Chr4	12100656-12103090	MDMSRRNSFISQSVLLLLCFTFKAYTSMASNTISPGQSLSGNQTITSPGGIFELGFFTPGNSQNHYIGIWYKKLQKAVVWVANRNQPVSDPSSSALHLFQNGNLTLLNQTKSAVWSTHDPSLPVFSISTKAMLLDNGNFVITDAFNSSVIIWQSFDHPTDTWLPGGKLGYSKVTNEKLTLTPWRSPENPAPGIFSLEIEQNGTSFLLLYNGSIRYWTTGPWTGKIFTNVPEIQLNHYVTNVTYVSNEMGSYVSYDAVNPDVFIRYVLDISGQFKAYKWGKDFPQGNSIWLRPSEHCEVYGFCGASSICNQQEVHLCDCLEGFQPKSPNDWELADHTDGCVRKVPLQCSAGNGGNDTFVPAPDVRFPNNSKTLAAESINECKSACLRNCSCTAFAYDNGC…
110	ChLecRLK-G110	Chr4	4665500-4669695	MVSKRKIRKIIIISWSVNHMFCMYFLYLFLLCTSLLCCIAKDTMTVSSLISDTQGDTIVSSGERFELGFFTPNGSSDSRRYVGIWYYGSKPKTVVWVANRDNPLSDTHGVFAMAEDGNLKVLDGSGKTYWSTSLERSSSMYRTAKLMDTGNLIVSNQEQGNHSVRILWQSFENPTDTFLPGMKMNENLVLASWKSYDDPATGNFTFQQDEEGMNHFVIWKRSMRYWKSGIAGKFIRSDEMPSAFLYLLSNFTSTTIHNDSVPYLTSSLYNDTRLVMSFSGQIQYLMWDTEKVWSLIWADPRDSCSVYNACGNFGSCKSENGLVCKCLPGFKPSSPENWNGGDYSAGCSRKSGICGNGAASDIFLSLKMMKVGNPDSQFNAKSEMECKIECLNNCQCQAY…
111	ChLecRLK-G111	Chr4	4535064-4537607	MDAKTKQSLVLLLCLCLHLKTQVCLAPDTIAASQSLSGDQTIVSAGKVFELGFFKPGNSSNYYIGMWYSKQLVSLETIVWVANRETPVSDRFSSVLRISDGNLVLFNESNTPIWSTNLTSITTSGSAQAVLLDSGNLVLRTAGSNANTSEPLWQSFDHPAHTWLPGATMGFNTVTNQTLTLTSWKSSEDPAPGLFTLELDPNGSNAYLILWNRSKQYWSSGAWDAKSRIFSGVPEMRHNYIYNFSFVTNKYESYFTYSVTDPKIISRFVMHTSGQIQQLSWLKISSKWNLFWSQPRTQCEVYDLCGAFGSCNEVSTVSCNCLTGFEPKLQRDWNLQAYSGGCKRKTPLHCENATSADGKQDQFLKMARMSLPENDQSVKVETIAGCESICLNNCSCTAY…
112	ChLecRLK-G112	Chr5	1229973-1233407	MASTYFSTCLVLLFFLVVAGFDACSASQIGLGSRLLARENQTLVSDNGTFAFGFTPTDEHDRFQLAIWFAELPGDRTIVWSANRNADVSNNAILELDTTGNLVLMDGDTTAWTSNTSGSGVEGATLAESGNFILYNRVNRPVWQSFSHPSDTLLPNQPLSVSLELTTSKSPSHGGYYALKMLQQHTSLSLALTYNMPETLYNSSPESYYNYSYWNGPDISNVTGDVVAVLDEAGSFGIVYGESSDGSVYVYKNDGDDGGLSAASNISNRLSVLRRLTVESNGNLRLYRWDDDVNGTRQWVPEWAAVSTPCEIAGICGNGICNLDRSKTNASCSCLPGTHKVNGESQCSENSSFIRKCDLRNNYQPSQFRISTVQLTNYYFPEFSVIANYSDVENVSKCG…
113	ChLecRLK-G113	Chr5	24898289-24900712	MALSLLLHLLGLFLVVEPLSVAAQTANISLGSSLTASQSSSAWQSPSGTFAFGFRRIADQDLFLLAIWYDKIPDKTIVWYANGDNPAPKGSKLELTTDGQLTLTGPRSQEIWKPESVLSGRVVYAAMLDTGNFVLANNNADYLWQSFKDLTDTVLPTQVLEIGEKLNSRQTANNYSQGRFQLQLKSDGRLVLYPIALPTEFAYQPYYQSNTSDAVDEMNSGYQLSFNESGYLNVVRRNGNIDKLINKTLLPIRDYYYRATLDSDGLFTQYAHPKSPKNGSWTSWLPVWSIPENICFEANGDLGSGPCGYNSYCRLDANTRPICECLPGFSSLDPNNKLSGCKQNRIQSCDEQGNSKPEDLYVMHELSNTFWPTSSNFEQLQPMNEDDCSRSCLYDCYCM…
114	ChLecRLK-G114	Chr5	8067939- 8070638	MASTMLPISRLRLLLLLLLQTLLLTTTIEEPIEEFSAENETQFFNKPQVSNFPIASNPTPNSLTESSLFASLQYPILGKSKVVVFGNSTLSSANKTFSLGFFSTNGDKPNWYLGIRYASIPVPTCVWVANRERPIKNLTFSSLEISGSGRLVVKDPGNSIVWSSTNTEIGVDVQLLDSGNLVLLTQGGTVAWQSFDYPTDTWLPGMNLTSERALTSWRSYRDPSPGSYSLRLRPPNYGEFELLFNGTVVYWRTGNWTGNGFINVPEMLVPYIYKFHFIDPFKPTASFGFTEEPLDNGLDPPLTRFQMDVSGQLRQFTWATQSWNMFWSQPENKCRVFGLCGAFGVCSGEALWPCECLAGFNPVDEPSWNYGDYSGGCHWMAEDGESCHERGDGFDKVGV…
115	ChLecRLK-G115	Chr6	10277452-10279709	MPEQDRHLLKLCFLLCIFAGFLLHSLGASEIPLDSKLSIVDKDMWVSPNGDFAFGFFNSPDEPNYSVGIRSNSKSIPRDKQIVVWIAGADLILGNNSYVQLTQDGELILFDSLKGVIWSSKTRQLSVVSAALNDNGNLVLLNKEKHIVWQSFDTPSDTLLPGQNFSMFQTLRAASKNSVSSYYTLFMNASGQLQLRWESHVIYWTSGSPSSSNLSAFLTSDGALQLRDQNLKPVWSLFGEDHNDSVSYRFLRLDVDGNLRLYSWVEPSKSWRSVWQAVENQCNVFATCGQHGICVFTESGSPDCECPFKHTNESISRCLIPNHPCDSGSDMLKYMHTFLYGMYPPTDDLVAKVSLQECKSLCLNDPSCTAATFSNDGTARCLMKRTQFVTGYSDPSLSS…
116	ChLecRLK-G116	Chr6	4670632-4673592	MDRTRKVIWSSNISVPASAMKATTGVLMDNGNLEHRLGEGTLWQSFDHSFDTFLPGMKLSLNTRTGQQRAFDVDGENAPCSNGTAYFLYNFDADEVYLTYGVSDSSTKLRVILNPTGQIKLLLWLEHSETWFVWWGKPFDQCFRPKFQKQWDMGDWLGVREKALMCNKEDEFSKISKLLKLPDQAVLLENKSMSECESKCLQNCSCTAYAYANVTQGNNIRCLTCFGDLMDLVENQTFGQDVYIHVHGSQLGSKSRSHSLSKKSLVIGIASATAGLITIVFGYFLWKKYLGMKESAEGSLSAESAKNDTELPLFTLRRILAATNNFTEANKLGEGGFGPVYKGNFSENQEVAIKRLKSGQGHEEFMNELKLIAKLQHTNLVRLLCCCVEEKEMILIYEY…
117	ChLecRLK-G117	Chr6	20500886-20504034	MTTSTRIILVLSLFNLFNMKPWRAFSVVFCIFSCFFVCLSHASDSLRHGQYLYRNETLVSAGGVFELGFFGSHAAPNGYLGIWFKNDKKQKPVWVANRDSPFMDFPGVPGSSGVFLTIRYDGNMVISDQRNSPFILNYGALASSNNTRATIDDSGNLILMEGEEILWQSFYYPTDTFLPGMKLGLHMNTEQLRKQFLVSWFSASVPADGSYAVGIDPVNNTQFNVWRSDGAYQQIGLWDGHEFKFFFQSTSDNLNFSFVWNSNEIYLTFNNKNTSMPSWFVLTSNGEIDEFRMVGQEIEIVHYSLCDDTMARSSNGCLVAMPSACSGGDNFSNTRGSLPSSMVLSWPIHVDPYDCEILCRNNCSCVAYAYASLQGEGILCQLYYGNKSNLLKLVGTGNS…
118	ChLecRLK-G118	Chr6	20084081-20087355	MAKLRSLVLLFFSCFFMRYICSSYAETVIYTLKQGEQLRDQDTDHLVSQHGHFKLGFFSPGASSNLGITSNRFLGIWYSKLPDHPDAVWVANPETPVVDSSGVFTLDSDGKLKIIHGGGQIIISDPNQTVSGNVTAYLMDTGNFILSEVTSDGTPGNILWESFDYPSNTLLPGMKLGMNLKTGHNRTLSSWFSYQSPVSGAFRLGVDPSRTNQLIIWRREVVYWTSGIWENGSFPKAPELTRRTDLFDFNFVSNEEEKYFTYSVKNNSTLSRWELNTWGQLLQSILAPNGTTWETTVTSPCKFNPYYPDAVCIEQKPSECRNGSELLVPTRGYLNDAQFTHQDNNTNLDLSDCHATCWSDCTCIGYQNIHTNGSGCLFFKKGAHFVQNDYFGVNYLIII…
119	ChLecRLK-G119	Chr6	21396294-21399850	MSMSMGSKNITPLILFIIFLISSFYSCSSAQTWIRAGYWYAGSESPIPDIDSALFTRLICAFADLNSSTYQLSIPFSQESSFSIFTSVVKRKNPSVITLLSIWNGQAATAQSILGQKVNYSVLSSMVNKTSNRKSFIESSIKTARLYGFQGIDLLWLWPNTASDMINMAKLLDEWRAAVNSESRNSSDQSRLILTMAVRYLPAFESLSYPIESMKRNLDWANVVAYDYHLSSKENVTGAHAALYDPSSHVNTDYGIKQWLNNSFPASKLVLGLPYHGYAWTLVHPKDNNGVGAPAAGTAETKDGSMSYTYIKRYIRSYRAPILYNATYVVNYCIIGSSWIGFDDVEAIRTKIAYVKEKKLLGTNVFQVANDDDWALSRAVQEEENDQENKRRLLLIVLL…
120	ChLecRLK-G120	Chr7	15176873-15179541	MTPYPTSHLIVKVFLPSIFQTRPISPLSPSSLKLRNPAINSNTATQITKMTPFSFLLLIPCLFSAAAITTISAATTISPGSTLSASNPNKTWSSPNATFSFGFLPSDPPTSPPSFIAAIFYSGGVPVWSAGDGAAVDSGGTLQFLSSGTLRLVNGSGTTLWDSNTAARGVSSAQLDDSGDLVLRNGTVSVWSSFDNPTDSIVPSQNFTVSKVLRSGLYSFKLVKNGNLTLVWNNSITYWNEGLNSSVNTNLTSPSLGLQSIGILSISDLSLATAAIVAYSSDYAEAGDILRFLKLGSDGNLRIYSSTRGSGTIIERWAAVTDQCEVFGYCGDMGVCSYNNSNPVCGCMSQNFELVDSKDSRKGCKRKMEIEDCPQSVTMLDLVHTRFLTYPPETESQIF…
121	ChLecRLK-G121	Chr7	18461552-18463875	MSATFLFLLPFTIFSIFAAAQPGTSNISLGSSLYPNNSHWLSNSGQFAFGFYREGNDLAIGIWFEKIQPQTIIWTANRDVKLPSSEDVQLLLSGEGISVILQDKQGLSSLISNITESVAWASMLDSGNFALYNSNARIIWQSFDAPTDTILSGQRLLAGRNLVSSISATNHATGRFQLSMQHDGNLVQYPANLILVTAQYAYWNTETSTAGDNVSLNLDHNGQLYLLNSTGFYIKNITNQKQLSENHVYRLTIDSDGILRLYSHSLTPNDSWSIEYSSSSDKCAPLGLCGVNAYCVLIAEDPPCLCLPGFVFIDQGQKDLGCRRNFSTVDCTNKNETRYSIADLDGIEWEDNPYSVLTMNETACEEDCLRDCDCEGAVYKDNKCRKQRFPLGYGRTDET…
122	ChLecRLK-G122	Chr7	1433569-1436024	MNSTTKWFAMNIILLNFLPILRSSTSIATGSIKPNRPMRDGDVLLSSTKIFALGFFSPANSRNRYVGVWYNKVPNQTIVWVANRDNPIIPVTDNNASGVGLLAVHGNGGLVIYGKDQNTPLWSANVSVSSPNNSMIAKLLDTGNLVLLEEDNGFSQRVLWQGFDHPTNTWLPFMKLGLDRRSKLNRFLTSWKSQDDPGTGIYSCRIDPSGFPQAFLYKGQAPRWRAGSWTGERWSGVPQMTNSFIFNISFVNNQDELSIVNGITNESIFSRMVLEESGVVVRSMWHDQRQQWIKYWSAPEELCDEYGKCGDNSNCDPSNLDKFECTCLPGYEPKSPRDWYLRDGSGGCVRKNGVSICGNGDGFVKVERVKVPDSSKALVNMNLSWKACPQECLGNCSCK…
123	ChLecRLK-G123	Chr7	1444224-1446677	MNSTTKWFAMNIILLNFLPILPSSTSIDIGSIKPNQPMRDGDVLLSSTKIFALGFFSPANSRNRYVGVWYNKVPNQTIVWVANRDNPIIPVTDNNASGVGLLAVHGNGDLVIYGKDHNTPLWSANVSVSSPNNSVIAKLLDTGNLVLLEEDNGLSQRVLWQGFDHPTNTMLPFMKLGLDRRSKLNRFLTSWKSQDDPETGNCSYRIDPSGFPQLVLYKGQAPRWRAGSWTGERWSGVPQMTTNFIFNASFVNNQDELSIVYGITNESIFSRMVLDESGTVVRSTWHDQRQQWIKFWSAPEDLCDEYGKCGANSNCDPSNRGKFECTCLPGYEPKSPRDWYLRDGSDGCVRKNGVSICGNGDGFVKVERVKVPDSSKALVNMNLSWKACPQECLRNCSCK…
124	ChLecRLK-G124	Chr7	9224253- 9226684	MEMAFTAQLLLLSSLFLQPILVLSQTNGSIAVGAYLTATAEGNSSSSWLSPSGDFAFGFWPLGNNDLFLLSIWYAKIPDRTIVWYANNKPAVAPAAPLGSTVNLTAHSGLVLTSPRGEELWKSETIVGVVANGVFNDTGNFVIEDDSSKKLWESFKNPTDTILPGQIIETEGNLASRQSETNYSNGRFQLRLQKDGNLVLNSVNFTTGSPNRPYYGSATTNGTVRDSEGKQLVFNDSGYMYVLRKNGGKCIGKLVSNGLLAAYYTRATLNFDGVFAQYVHPKTFSGNASWKPLWSLPENICLDIDADSGPGVCGFNSICTLSAADKRPKCECPRGFSLLDPNDLYGSCKPNFIKNCEEEEKEEHQYDVQELTNTDWLTSEYSRLEEFTADNCSESCIQD…
125	ChLecRLK-G125	Chr8	6824264-6831766	MAYHQTASSPKCPCFLILLVITVFCCCFATAKTQTSLKRGSSFSVEDDSGFLTSPDKSFTCGFYGVGTNAYWFSIWFTNSENKTLVWMANRDRPVNALGSRVTLSRDGTMVLTDVDGKIVWESSTNSTATGAERAELLNSGNLVLKNPLGKILWQSFDFPTDTLLPNQPFTKTMKLTSSLGRGNFGTGYFSFYFDNDNVLRLIYDGPDISSVYWPGPGFSVYQNGRTDYNSSRIAVFDEMGNFVSSDDLIFSASDMGARVKRRLTTDYDGNLRLYSLNSTGSWVITWEALAQQCRVHGICGRNGICVYTPVLKCSCLPGYEVVDTSNWNKGCKPKFKPTCSQSQRVKFKQIQYVDFYGFDLNYSESTSIQNCTKLCVEDCRCEAFVYRGQKCYTKGALF…
126	ChLecRLK-C01	chr6	3745076-3749211	MEGNLGALQLLMPLIVCLLFGGCASHRVYNESIHRQLVAPGTEENKAPCPSGWILGPNKRKCFGYMSSRQPWNESETRCKSYNGNLAAFKTSQELAFAQNLCAETISGCWVGGRGVNSTIGLGWNWSDNTSYWNESLFPGEPLQSICSNISCHTNSSIDVCILVTNGSTSLLVERCNMSHGFICMVDLGNRCYHMHCHREYLIILGVVSGLILFTTLAVVIWLLAYKRSKKRRRSRRLSNPAATALVPPSWKVFMKEELRSITKNFSEGNRLLGDAKTGGTYSGLLPDGSRVAVKRLKRSSFQRKKEFYSEIGRVAKLHHPNLVAVKGCCYDHGDRYIVYEFIINGPLDKWLHHIPRGGRSLDWGMRMKIATTLARGIAFLHDKVKPHVVHRDIRASNV…
127	ChLecRLK-C02	chr6	3908786-3912925	MEGNLGALQLLMPLIVCLLLGGCASHRVYNESIRRQLVASGTEENKAPCPSGWILGPNKRKCFGYMSSRQPWNESETRCKSYNGNLAAFKTSQELAFAQNLCAETISGCWVGGRGVNSTIGLGWNWSDNTSYWNESLFPGEPLQSICSNISCHTNSSIDVCILVTNGSTSLLVERCNMSHGFICMVDLGNRCYHIHCHREYLIILGVVSGLILFTTLAVVIWLLAYKRSKKRRRSRRLSNPAATALVPPSWKVFMKEELRTITKNFSEGNRLLGDAKTGGTYSGLLPDGSRVAVKRLKRSSFQRKKEFYSEIGRVAKLHHPNLVAVKGCCYDHGDRYIVYEFIINGPLDKWLHHIPRGGRSLDWGMRMKIATTLAQGIAFLHDKVKPHVVHRDIRASNV…
128	ChLecRLK-L1	chr1	37012467-37014915	MFLLLVLSTLLFNSQASVNDQTQTTFNFPTFSPQSCSNGSLICMGSVTASNGYLSLTPEPEQGNSSSSSSSPLYKVGRVLYRYPVRAWPAFISTTFTVRISAFPNSTGSGDGMAFVFAQDSGPSPPDSYGSFLGLLNRSTEGGAVKQLGIELDTFMNQEFDPDGNHIAIDTTSIMNPVVAKSLNSTGIELKSGRDIKFRIDYDGWNQILQVSAGYSENPTISFLNYSIDMSQMVPSSVYVGFTAATGTLPESHQVLDWVFTSVELPGIPPTKPGSDKKVHHWNTKSIWVIDLPIFLGMAILIACTYPLILRVLRRNQCIGNQDEDDIESQSRTAANAPEMFTYKQLSVATQNFCKKNLLGSGGFGIVYKGIISSDPPKTIAVKKISATSKQGEREYLAE…
129	ChLecRLK-L2	chr1	31884210-31886210	MFLISCSQVTFCNYYMNNNCYICLFIFINFLPIFAHQTNVTPPLSFAIPQFNLDTENILYEGDATPSLGMVELNTVSQLFRIGQCTYSQPLHLATGSLADFTTHFTFMVDTHNSSKFSDGFAFFLAPVGYPIPPNSAGGSLGLFNSSTNFAVSKNRIVAVEFDSYTNIEWDPNGPHVGINVNKISSIVNTSWVFSSKRRKVPNAWITYNATTNYLSVFWTYKENPNPAFIDSSFSLSHRVDLREVLPEWVTIGFSAATGTAPERHVINSWEFKAHLDSGEIRNKQKDTKMKKKYLIGGIAAFTLLILMIGVALCRLVVKKRTVRIGGHENYSKDVTYINKDLERRAFPKRFSYKELVAATNGFANTGRLGQGGSGHVYKGILQDLGCAIAVKKIFAKSD…
130	ChLecRLK-L3	chr1	36885999-36888449	MFLLLVLSTLLFNSQASVMNDQTQTTFNFPTFSPQSCSNGSLICMGSVTASNGYLSLTPEPEQGNSSSSSSSPLYKVGRVLYRYPVRAWPAFISTTFTVRISAFPNSTSSGDGMAFVFAQDSGPSPPDSYGSFLGLLNRSTEGGAVKQLGIELDTFMNQEFDPDGNHIAIDTTSIMNPVVAKSLNSTGIELKSGRDIKFRIDYDGWNQILQVSAGYSENPTISFLNYSIDMSQMVPSSVYVGFTAATGTLPESHQVLDWVFTSVQLPGIPPTKPGSDKKVHHWNTKSIWVIDLPIFLGMAILIACTYPLILRVLRRNQCIGNQDEDDIESQSRTAANAPEMFTYKQLSVATQNFCKKNLLGSGGFGIVYKGIISSDPPKTIAVKKISATSKQGEREYLA…
131	ChLecRLK-L4	chr2	4206192-4208219	MALAVFLALFLVFLFPICSLVQGYEFLFNGFNGSESNLTLEGASIVKPSGMIRLTNKTHNIIGHAFYKKPITMFDKNSSSYPSASSFSTHFVFAIVSSSPDKGGFGLAFTLAPSPRFPGAEPGHFLGIVNSKNDNSSSNHIFAVEFDTVNGFKENSNTEGNHVGININSVYSVASEPAAYFVAGAHKEEVKLESGDLIQAWIDYDGKTQFVNVTIAPIDKKKPNKPLLSHHVNLSSILQQTMYAGFSASTGKEVSSHYIIAWSFAVDGMPSQLNLSHLPKPPKEKSSSSYKPQIKALIVALSVVVFVLLAILFFFTLYRKMVGFESESLEDWELDCPHRFKYKDLHAATKGFKASGVIGAGGFGEVYKGDLASTGCEIAVKKITRNSIQGMREFAAEIE…
132	ChLecRLK-L5	chr2	6512796-6514941	MLDFHCSAFSLVIFLPFFFLVITNAATEFDFGTLTLSSLKLIGDAHLNNGSVRLTRDLAVPTSGAGRVLYSKPVRFRQPSSPFPASFSTFFSFSITNLNPSSIGGGLAFVIAPDDAELGDAGGFLGLKSGSDPGSGFVAVEFDTLMDVEFKDINSNHVGLDLNSMVSTRVGDLSSIDVDLKSGDLVNSWIEYDGSSRVINVSVSYSNLKPRDPVLSYSLDLGQYVSDFMYVGFSGSTQGSTEIHSVDWWSFSSSFDSMLSPSGSSSPPPPPPTTTLMNPTANSVKSPPPSMPPSGSSVSSNSSTNQKNSKSSSCHNHLCREGPGAVAGVVTASAFVLALFAGVFIWVYSKKFKHVRKSDNSFASDVIKMPKEFTYRELKAATKCFNANRIIGHGAFGIV…
133	ChLecRLK-L6	chr2	8537990-8538682	MAMAISFNNLSSLPINSFIFLLLLPYACSINFQINRFELSADNIVYQGDAVASVGAVELINRRTYVCRVGWATYAKRVPIWDPDTGKLTDFSTHFSFIIDTTGENPYGHGIAFFLAPVGFQIPPNSAGGFLGLFNTTTSDFSGNQIFLVEFDSFVNPEWDPDYEHVGINNNSIYSAVTTPWNASIHSGDITDVWIAYNATTKNLSVHWSYQATSNPTNPNESTSLFHQIDLKEILPEWVTIGFSAGTGKYGERDTILSWEFNSTLERKESSGNNAKKKTLVVGLTVSGGVLLIAGVFIALIVRRWKWKQKQRETLETVNLTSINEDLERGAGPRRFSYSDLVTATNNFSNERKLGEGGFGAVYKGYLTDLDIAVAVKKISSGSRQGRKEYITEVKVISS…
134	ChLecRLK-L7	chr2	8560970-8563042	MAFFKPFSHLQTQTLPTLFIHIFLLLLLLKNVKSFSFNISSFNTNTKDLNFQGDAFPSGGVIQLTKNQVDGPLTESAGRATYFQPVRLWDSSTGRLTDFTTHFSFVMKALNDTYYGDGISFFLAPFGSEIPNHSTGGYLALFSSETALNASKNNIVAVEFDSYKNEWDPSPDHVGINVNSIASVANVTWKTTIKNGSVANAWVTYNSTTRNLSVFLTYSKIPTYNVGDCSVSYIVNLKDVLPELVSVGFSAATGYWVEIHNILSWSFSSTLEINSNKEAQKKLRLGIGLGAGFGLLSCGGLFWFMSWRKRVNKIDEAHDMSMDDEFDKGTGPRRFTYRELSRATNNFSEEGKLGEGGFGGVYKGLLSESNTEVAVKRVSRGSKQGKKEYVAEVRIISRL…
135	ChLecRLK-L8	chr2	26999066-27001089	MAPRKLLVFWVVFMSLFFFFTDPPFASAENVNFDFPSFNFRNLTFLGDSHIRNGVVGLTRELTVPSSSAGTVIYNNPIKFFDPEANITASFSTRFSFSITNVNPSSYGDGMSFFLSPSNRILGSPGGYLGLVNSSQLTKNKFVAIEFDTRLDLHFNDPNDNHVGLDIESLTSIKTADPILQDVEFKSGNSITAWIDYKNDQERLKVYLIYSSFKPGKPALSVDIDLSEYLKEVMYVGFSASTEGSTEVHLIENWSFHTFGFVPTRPRLRPHNVSDTYVVVSPRIPVSGSTNKHHKRLGLGLGIAGPAFFCVALAVFGYVSVSKWMNMRRQKSFKAEVIAGPREFGYKELKSATGGFHSSRIIGHGAFGTVYKAFFVSSGTISAVKRSKHSHEGKTEFLS…
136	ChLecRLK-L9	chr2	4960108-4966058	MASLSFSRHLAAFVLLIFFLQPSAADSNSSFSFTEFGKGPKFESNIAVYGDAEVVNGGYAVRLTSSVRSSAGRVMYKKPIKLSEGKPQKSVSFSTNFSFSVSTGNGDGLAFVMVPSGFNLSMFANSSFGLSLGNGKGKFKVVAVKFNALRDAKVHVGIDVGSSVSAKVSTSSSKNLNLTSGNKTHAWIDYEAGSNRLEVRLSQFGHPRPADPLLWYPIDLSKLWEHEKVFVGLSAMNRNSSQTCLITSWSFEQRPVPHWMHSQPLDPKVFAKNSKPVRVETKKDCVKRVFGAMVFGVACGALASLLALYLWTVFGNRRPVVPEGYAEQPKEFEYDKVKVGVDDKAIEDGKQ
137	ChLecRLK-L10	chr2	5426894- 5428953	MFDEIYVKVHKNQEAIAMFFKLVAVLLVSLAAAEDLSFTYNGFQSVNLSLDGIAGVTPNGLLRLTNDTRQNQGHAFYSNPVNFKSSPNGTVFSFSSTFVFAIRSEYADLSGHGIVFVVAPTRGLPGALPSQYLGLFNEANNGNDTNHVFAVELDTIESKEFNDINDNHVGIDINGLHSANSTTAGYYAQNNGGFQNLKLSSGQPMQVWVDYDGTKKQISVTLAPIKVEKPQTPLLSLNRDLSPILNETMYVGFSSSTGSIFTSHYVLGWSFKMNGQAQEIVMSKLPKLPRMGGKKRSKLLTIGVPILSVSLVLLVVSGLIYFIRRKRKFAELLEDWELEYGPQRFKYKELYIATKGFKEKELLGAGGFGKVYRGILPSSKIEIAVKRVSHESRQGMKEF…
138	ChLecRLK-L11	chr2	5436061- 5438063	MIAMFFKLLMILALANLAAAEDVNFTYNGFRSANLSLDGSAQFTSNGLLMVTNDTEGQKGHAFYPNPVTFKNSYSNSNVFSFSTTFVFAIRSVSATVGGHGMAFVIAPKRGFPGASDSPFLGLFNMTNNGNPTNHVFAVELDTVQSAVFNDIDNNHVGIDINGLNSTDSASAAYYAKKNGGLRNLTLISGKPMQLWVEYDGTHKQINVTLAPINVDKPHAPLISLNHDLAPILKKTMYVGFSSSTGSVPTSHYILGWSFKMNGQAQELVLSQLPKLPRVGGKKISKVLTIGVPVISVSLFLLAISGVIYAIRRKRKFAELLEDWELEYGPQRFKYKELYIATKGFGEKELLGRGGFGKVYKGILPTSKTEIAVKRISHESRQGMKEFVAEIVSIGRLRH…
139	ChLecRLK-L12	chr2	5438952- 5440945	MIAMFFKLLVILTLASLAAAEDVNFTYNGFRSANLSLDGSAQFTSNGLLMVTNNTEEQKGHAFYPNPVTFKNSYPNYNVFSFSTTFVFAIRSVSATVGGHGMAFVIAPKRGLPGASGSLFLGLFNRTNNGNLTNHVFAVELDTVRIAGFNDIDNNHVGIDINGLNSTDSASAAYYAKKNGGLRNLTLISGKPMQLWVEYDGTHKQINVTLAPINVDKPHAPLISLNHDLAPILNKIMYVGFSSSTGSVPTSHYILGWSFKMNGQAQELILSQLPKLPRVGGKKMSKLLTIGVPVISVSLVFLAISGVIYAIRRKKKFAELLEDWELEYGPQRFKYKELHIATKGFREKELLGRGGFGKVYKGILPTSKTEIAVKRISHESRQGMKEFVAEIVSIGRLRH…
140	ChLecRLK-L13	chr2	5282526- 5284502	MFFKLVIVILASLAAAEDLNFTYNGFLSANLSLDGVAQVTSNGLLKLTNDTGLGHAFYPNPVTFKNSSNATVFSFSTTFVFAIRSRLGPRLGGHGIAFVIAPTRGLPGGFKNQYLGVFNDTNNGNANNHIFVVELDTFQDPGLGDINNNHVGIDINGLRSVNSTPAGYHALNNGGFRNLTLISGQPMQVWVDYDGIQKQINVTLGPINVDKPHIPLLSLKNDLSTVLNTTMYVGFSSTPGSVITSHYVLGWSFEMNGQAPKLVLSQLPKLPRIGRKKISNFLTVGVPVMSVSLVLLAISSLIYAIRRKKKFAELLEDWELEYGPQRFKYKELFMATKGFREKELLGSGGFGKVYKGILPSSKTEIAVKRVSHESRQGMKEFVAEIISIGRLRHRNLVPL…
141	ChLecRLK-L14	chr2	5432539- 5434535	MFFKLVIVMLVSLAAAEDLNFTYNGFLSANLSLDGVAQVTSNGLLKLTNDTGLGHAFYPKPVTFKNSSNATAFSFSITFVFAIRSRLGPFLGGHGIAFIIVPTRGLPGGFGNQYLGVFNQTNNGNASNHIFAVELDAVYNPEFGDINNNHVGIDINDLHSVNSTPAGYHALNNGGFRNLTLISGQPMQVWVEYDGIQKQINVTLGPINVDKPHIPLLSLKYDLSTVLNTTMYVGFSSAAGALVTSHYVLGWSFEMNGQAPELVLSQLPKLPRIGRKKISYILTVAVPVMSVSLVLLAISSLIYAIRRKKKFAELLEDWELEYGPQRFKFKELYMATKGFREKELLGSGGFGKVYKGILPSSKTEIAVKRVSHESRQGMKEFVAEIISIGRLRHRNLVPL…
142	ChLecRLK-L15	chr2	5278382- 5280399	MFFKLVIVILVSLAAAEDLYFTYNGFLSANLSLDGVAQVTSNGLLKLTNDSGNNSVLGHAFYPNPVTFKNSSNATAFSFSTTFVFAIRSEFGQRLGGQGIVFVIAPTRGLPGGSLMQYMGVFNETNNGNASNHIFAVELDPIQNPEFGDINNNHVGIDINGLRSVNSTPAGYHDLNNGGFRNLTLISGQPMQVWVEYDGIQKQINVTLSPINVDKPHIPLLSLKYDLSTVLNTTMYVGFSSTAGSVFTSHYVLGWSFEMNGQAPGLVLSQLPKLPRIGPKKISNFLTVGVPVMSVSSVLLVVSGLIYFIRRKRKFAELLEDWELEYGPQRFKYEDLYIATKGFKENELLGTGGFGKVYRGILPSSKIEIAVKRVSHESRQGMKEFVAEIVSIGRLRHRN…
143	ChLecRLK-L16	chr2	532779- 5324766	MFFKLVIVILVSLAAAEDLNFTYNGFLSANLSLDGVAQVTSSGLLELTNDTGNGTVGHAFYPNPVTFKNSSNATAFSFSTAFVFAIRSAFELGAHGLAFVIAPTRGLPGGFQHQYLGVFNGTNNGNANQPIFAVELDTIENIEFGDINNNHVGIDINGLRSVKSTPAGYHALNNGGFRNLTLISGQPMQVWVEYDGIQKQIKVTLGPINVDKPHIPLLSLKYDLSTVLNTTVYVGFSSGSDFTSHYVLGWSFEINGQAPELVLSQLPKLPRIGRKKISNFLTVGVPVMSVSLVLLVVSGFIYFIRRKRKFAELLEDWELEYGPQRFKYKDLYIATKGFKEKELLGTGGFGKVYRGILPSSKIEIAVKRVSHESRQGMKEFVAEIVSIGRLRHRNLVPFL…
144	ChLecRLK-L17	chr2	5420419- 5422479	MGNLLRLFSVSLLLLVLCFPASSQVSELFYPGFKDVAANLTLTGVAEIEKIGILKLTNDTGRLMGHAFYTSPIQFKNKTNGKAFSFSTSFAFTIVPEYPKLGGHGLAFTIAPSKDLKALPSQYLGLLNGSEIGNLSTHIFAVEFDTVQDFEFGDINDNHVGIDINNLSSNDSAAAAYYKDSATKQSINLKCGKPIQAWIDYDSAQNLVNVTISLSSSKPKIPVLSFHVDLSPILEEFMYAGFSASTGLLASSHYISGWSFKINGEARALDLGSLPSLPQPKKKHPSLTIGLSVSAIALSLSAISVAIYLFVKKTKNSDPIESWELELGPHRYSYQELKKATKGFRDKELLGQGGFGQVYKGTLPESKTQVAVKRISNDSKQGLREFVAEIASIGRLRHR…
145	ChLecRLK-L18	chr2	5441874- 5443842	MFSKLVIVILVSLAAAQDLSFIYNGFRSDNLCLDGIAGVTPNGLLRLTNDTKQNQGHAFYPHPVTFKNSSNGTVFSFSTTFVFAIRSEYADLSAHGMAFVVAPTRGLPGALPRQYLGLFNETNNGNATNHVFAVEIDTVQSREFHDMNDDHVGIDINGLNSEISAPAGYLLANKTMLVNGQAMQVWVDYNGTEKQIKISLAPISEGIPNIPLMSYIRDLSPILNEAMYVGFSSSTGSILTSHYVLGWSFKMNGKATELSQLPKLPRIGPDKIYKLLTIGLPVIFVSIVLVLFLLTGVNYAIRKKKFAELLEDWELEYGPQRFKYKELYIATKGFREKELLGKGGFGKVYRGILPTSKIEIAVKRISHESRQGMKEFVAEIVSNGQLRHRNLVPLLGYCR…
146	ChLecRLK-L19	chr2	26999066-27001089	MAPRKLLVFWFVFMSLFFFFTDPPFASAENVNFDFPSFNFRNLTFLGDSHIRNGVVGLTRELTVPSSSAGTVIYNNPIKFFDPEANITASFSTRFSFSITNVNPSSYGDGMSFFLSPSNRILGSPGGYLGLVNSSQLTKNKFVAIEFDTRLDLHFNDPNDNHVGLDIESLTSIKTADPILQDVEFKSGNSITAWIDYKNDQERLKVYFSYSSFKPGKPALSVDIDLSEYLKEVMYVGFSASTEGSTEVHLIENWSFHTFGFVPTRPRLRPHNVSDTYVVVSPRIPVSGSTNKHHKRLGLGLGIAGPAFFCVALAVFGYVSVSKWMNMRRQKSFKAEVIAGPREFGYKELKSATGGFHSSRIIGHGAFGTVYKAFFVSSGTISAVKRSKHSHEGKTEFLS…
147	ChLecRLK-L20	chr3	15712264-15714367	MVVILLLLFLLAPCATSLNFSFPSFPNGINTLSLEGDASLDGFLRLTKSAADDVKDQSVGRATYIKPFLLRDNATGKLADFTTTFTFAINSLGKTYYADGLAFFLAPNGSALNTTIGRGGSLGLPTINPDKTESRNLYPFVAVEFDIFHNGVTSVEDPAGDHVGIDVNSVKSKVTGAWNGSITEGRENSASIRYDSGSKNLSVTFTTYENGVWVDRYLDYKVDLSEILQGWVIVGFSAATGSWTALHKINSWSFNSTSLIDENANNNTPVAPEPTLIVEPESGNGINIGLVVGLVFGGCVLLVGGFCLVWFIFWKKGGTGESSDNDEDPMVNDPIDDEFEKGTGPKKFSYKILAQSTNDFDEGEKLGEGGFGGVYRGFVKDLNSYVAVKRVSSGSRQGL…
148	ChLecRLK-L21	chr3	15760818-15762900	MVVLLLLLLFYLAPCATSLNFSFPTFPSGINNLYLEGDASLDGFLRLTKSAVDDQKNQSAGRATYSQPFLLRNSATGKLADFTTTFTFAIDSRGKTSYADGLAFFLAPNGSALNTTIGSGGSLGLPTINPEKNKSSNLYPFVAVEFDIFHNAGTSIEDPAGDHVGIDVNSVKSKVTRAWNGSITEGQVNNASIRYDSGSKNLSVTFTTYENGVRVGRYLNYTVDLNEILQGWVIVGFSAATGYWTALHKIISWSFNSTSLIDENANNNTPVAPEPTLTVEPESGNGINIGLVVGLVVGGCVLLVGGFCLVWFIFWKKRGTGESSDNDEDPPIDEEFKKGTGPKKFSYKILAQSTNDFDEGEKLGEGGFGGVYRGFIKDLNSYVAVKRVSSGSRQGLKEY…
149	ChLecRLK-L22	chr3	15770944-15773037	MVVLLLLLFLLAPCATSLNFSFPNFTNDDITTLSLEGDAYVDGKFLRLTNSAVDDEQHFSVGRATYSQPFLLRENTTGKLADFTTTFTFAIDSQGKTPYADGLAFFLAPNGSALNRTISFGIALGLPTKPEKNESTNLYPFVAVEFDILCNNVPSVKDPAGEHVGIDVNSIKSKVTGAWNGSITEGRENSASIRYDSGLKNLSVTFTTYENGVWVDRYLDYKVDLNEILQGWVIVGFSAATGSFTALHKINSWSFNSTSLIDENANNNTPLPPEPTLIVEPESGNGINIGLVVGLVVGGCVLLVGGFCLVWFIFWKKGGTGESSDIDEDLWVNDPIDDEFEKGTGPKKFSYKILAQSTNDFDEGEKLGEGGFGGVYRGFVKDLNSFVAVKRVSSGSRQG…
150	ChLecRLK-L23	chr3	25009509-25011593	MKETNQHPKPLLLLILLPAILSLQSALAVDFVFNGFNSSDMLLLYSNATVESRILTLTNSTNFSIGRALYKSKIPAKAPNSSYVYPFSTSFIFSIAPYKNTLPGHGMVFIFTPVTGIKGTSSSQHLGLFNLTNDGIPSNHVFGVEFDVFKNEEFQDISDNHVGIDVNSLKSVKAHEAGYWPENSDGSDDKDFKKLKLNSGENYQVWIDYKDFFINVTMARAGMQRPRTPILSVFYNLSDVFEDEMFVGFTSSTGQLVESHKVLAWSFSNSNFSFSESLITSGLPSFVLPKSTIFKSKGFIAGIVVGGLFVIGVCALFSLFLIKRHRRLAREREDMEDWELEFWPHRITYQEIEAATKSFGEENVIGVGANGKVYKGVLAGGAEVAVKRISHENDGMREF…
151	ChLecRLK-L24	chr3	15637804-15639885	MALQSLNLLLSLLFFLFNHLATPLTFNFPSFSNVNTNISLEGVADIESNLIRLTRNPRENENVGRATYREPFLLRENATGKLADFTTTFVFIIDSGHADGMVFFVAPNGSLLNSAA-SGSKLGLPVEDLPGDISRTQYPFVAVEFDIFKNRVPTIMDPDGDHVGIDVSSLKSNITMPWNGGIEEGKQNIALISYNSSSKNLSVAFTSFQNGTNGTQVEVINYLSYTVDLKQYLPDWVIVGFSAATGNEVAVHKILSWKFTSTALVDQLLWLKPKSGNANANIGLPIGLGVGGCLILVAGLGLVWLIFWKKGKAAEEHDENPFTNSFIHEELEKGTGPRKFSYRELARATKNFEEGEKLGEGGFGGVYKGFIKDLNTHVAVKRISSGSKQGLKEYASEVR…
152	ChLecRLK-L25	chr3	15643858-15646301	MVANNFGDGIIQLHSAKLLSFPLLLFLLNPSATPLTFNFPSFSNGTANISLEGDAYIDGKFIKLTKKPEELKVAENIGRATYHKPFLLQEKATGKLADFTTHFTFIIDSGHGDGMVFFLAPNGSLVNIAIGGGGKLGLPVEDLPGGMSRTQYPFVAVEFDIFQNTQPSIQDPPSDHVAIDINSLKSNITTTWNGGIDKAKLNSAWVSYNSSSKKLSVAFTSFLNGTNGTQVEIIRYLSYMVDLKQYLPDWVIVGFSAATGNDIAVHRIVSWNFTSTALVDETTMNNTRVFPPPSPSANPKSGTSNIRLPIGLGVGGCIILAGGLALVWFMFIFRKRKAVGESDENPVVNCLIDDEFEKGTGPRKISYRELARATNNFHEGEKLGEGGFGGVYRGFIKDL…
153	ChLecRLK-L26	chr3	15837722-15839805	MVAKYSTKLHFLLLLLLLLTRSATPLNFSLSSFNGSYYPIISTKGDAFFEGGFLRLTKNGEDQQKNGSAGRAIYSQPFLLREKATGKLADFTTSFNFIIDSLKQSTYGDGLAFFIAPNGSFLLDDTKPAGGNNLSLPVNFASPNDTAFVWVEFDTYAYPTIDPPYDHVGIDVNSLNSTIFRRWKGGIMEGKTNNATISYNSTSKNLSVAFTTFAPDSNVTQEMTHFSSIIDLKQYLPDLVVVGFSASTGNFISLNKIISWNFSSTSLGDRDTNSNRKSGNKSIGLAVGLGIGGCAVLFGGLGWFIMWKKRERAGESSDEDHPMVHELIDDEFEKGAGPRKFSYSELARATSNFEEGEKLGEGGFGGVYKGFIPDLNSYVAVKRISSSSKQGPKAYASEV…
154	ChLecRLK-L27	chr3	9406988-9409015	MVFPLLLLFQLAPCVTSLDFSFSTFRNGKNTISLEGDARIDGEFLLLTKSAIDDVKEQSVGRATYSQPFLLSDNATGKLADLTTNFTFVIDSQGKTPYADGLVFFIAPNGSLLNSTLGRGGSLGLPVENPQNNTSKSQYPFLAVEFDIHRNEVTSIDDPVGDHVGIDSSTLKSQMFSSWNGSIAEGRVNRAGISYNSTTKGIHVVFTSYVDGVQMMSYLDCEVTLDNILQGWVIVGFSAATDANTALHKINSWSFHSTELFDEKPKNTTPKSGNGINIRLVLVLGIGGLVLGGGLGLVWFICWKKRGESSDEDVTLIDEEFEKGTGPKKFSYRNLAQSTSNFDEGQKLGEGGFGGVYRGYIKDLNLNVAVKRISSGSRQGLKEYAAEVRIISRLRHRNL…
155	ChLecRLK-L28	chr3	15694317-15696418	MVVILLLLFLLAPCAASLNFSFSDFTNDDINTLSLEGDAYVDGKFLRLTESSVDDPKYFSVGRATYSQPFLLRNNATGKLADFTTTFTFAIDVQNRRLHGDGLAFFLAPNGSALNRTISTGFSLGLPVIKRDKIESTYPFVAVEFDIYSNNDTSVQDPPGNHVGIDVNSVKSKVTGAWNGGITQGVQGPVNYAGIRYDSGSKNLGVTFTTYANGVWVESYLDYKVDVNKILQGWVIVGFSAATGAMTALHKINSWSFNSTSLIDNAKNNTPVAPEPSPIGEPKSSGSANIRLLIGLGGGGFLIFVGGLCLAWFTFWKRRRVAGERDENPFVNKLIHEELEKATGPRKFSYRELVRATSNFEEGEKLGEGGFGGVYRGFIKELNSYVAVKRISSGSKQGL…
156	ChLecRLK-L29	chr3	15734620-15736701	MAVLLLLLLFHLAPCATSLNFSFPTFPNGINTLSLEGDAFVDGDFLRLTKSAADNVKNDSVGRATYRQPFLLRDNTTGKLADFTTTFTFAINSQGKTFYADGLAFFLAPNGSALNTTLGRGGSLGLPIIHLGANESTNAYPFVAVEFDIFRNPAASIEDPRGDHVGIDVNSVKFQVTRAWNGSITEGGENSASIRYDSGSKYLSITFTTYENGVSVERYLDYKVDLNEILQGWVIVGFSAATGSLTALHKINSWSFNSTSLIDNNTPAAPEPTITVEPKSGNGINIGLVVGLVVGGCVLLVGGFCLVWFIFWKKGGTGESSDNDEDPPIDEEFKKGTGPKKFSYKILAQSTNDFDEGEKLGEGGFGGVYRGFIKDLNSYVAVKRVSSGSRQGLKEYAAE…
157	ChLecRLK-L30	chr4	15297643-15299659	MRPFSLLLPLLLLLHPIFVSPTSALDFLFNSFSNITNATNLTLIDDALLDATAIRLTNDTVQLSVGRVFYPTKLAMRPTSNSSSLTSFSTSFVFSVLPNIASSPGFGLCFVLSNSTSPPNALASQYFGLFTDATVPFVAPLLAVEFDTGRNPEFNDPDGNHIGIDLNSIISATTTPAGYYNSSGGLVPIQMRTGQNVRAWIEFDGTNFEFNVTVAPANVSRPSLPTLTYRDPKIANYVSAEMFVGFSASRTRQWIEAQRVLAWSFSDTGVAREINTTNLPVFQLSSSSSSSLSNGAIAGIAIGCVVVVLVLAYGFYLYWRKLEREEKDEIEDWELEYWPHRFSNEELSEATDGFSKDQLLGFGGFGKVYKGTLSNATEIAVKCVNHDSKQGLREFMAEI…
158	ChLecRLK-L31	chr4	15135693-15137714	MRPFSLLLPLLLLLHPIFVSPTSALDFLFNSFSNITNATNLTLIDDALLDATAIRLTNDTVQLSVGRVFYPTKLAMRPTSNSSSLTSFSTSFVFSVLPNIASSPGFGLCFVLSNSTSPPNALASQYFGLFTDATVPFVAPLLAVEFDTGRNPEFNDPDGNHIGIDLNSIVSATTTPAGYYNSSGGLVPIQMRTGQNVRAWIEFDGTNFEFNVTVAPANVSRPSLPTLTYRDPKIANYVSAEMFVGFSASRTQWIEAQRVLAWSFSDTGVAREINTTNLPVFQLSSSSSSSLSNWAIAGIAIGCVVVVLVLAYGFYLYWRKNKLEREEKDEIEDWELEYWPHRFSNEELSEATDGFSKDQLLGFGGFGKVYKGTLSNATEIAVKCVNHDSKQGLREFMAE…
159	ChLecRLK-L32	chr4	12152074-12154158	MSSQILYVFLNTWTILIIAILSPNSVSGTTEFIFNTNFNSTSLSLYGNATIQSSILSLTNDTTTFSLGRALYPQKIPTKPSNSSSSTPLPFSTSFIFSLAPFKNLLPGHGFAFVFLPLPGLAGASSAQHLGVFNFTNNGDPNNHIFGVEFDVFKNQEFQDPDDNHVGVDLNSLTSNASYTAGYWSGEFDEDFNELKLNNGVNYQVWIDFLDSKINVTMALAGVKKPRKPLISEVVDLSGVLLDEMYVGFCGATGALVESHRILAWSFSNSNFSIGDGLVTQNLPSFVASGDSAFGSKGFIVGVSAGGVLVVWCVVLVYVILVRRKRRKGKKGEEMEEIEDWEMHYWPHRIDYEEIRKATERFAEKNVIGIGGNGKVYKGLLAGVEVAVKRISHESEHGL…
160	ChLecRLK-L33	chr5	440442-445307	MGCCNYNYGLIWFICLVFMEHTVLVHSGSGKQHRIHGPLVNVTKHLSFPDFSFSKNPRVLEDVKLLGSAKFSASSAIQIPDDHDPPHGNGNDIDHLRHQAGRALYSSPIRLLDPHTQSPASFQTAFSFQFHNASSSSSSSSNFSANSSDHGGSGLTFIIVPDEFTIGRPGPWLGMLNDACQDDYKAIAVEFDTRLNPEFGDPNDNHVGINLGTIVSTTTINASDVGVFLDDGSVHRAWIGYDGSRRWMEIHLGSDGGTKDSPPSKPIFSGPLDLSPFLNEYMFVGFSASTGNHTQIHSVLSWNFSSTSQAFLWTPSVETCESNIIVHGRAGTTSAEPPGTFLIFVAVLVLVLAVVLSLYYNSRRKGTEISDTSIVLPEKKQRPRPPNKPRCFTISELSL…
161	ChLecRLK-L34	chr5	4098508-4099572	MAKFIIFSCNFPLIFLLSSFYFLTLQPISSSSLKSLNNNPNFDSEIALFGDAEPVDAGSYVNITRPSVSSSGLLLRRKPFKFLDANLSSPTSFSTEFTFSMTPGSGDGLLLVLAPKDFGSTFSGKGPFGLNGENRFLGIEFDTEMNGNVNDLNANHIGVDVGSFVSLTVGNVSSLNLELNSGEKLKSWIDYVASSKRLEIRLSKLGEPRPYNPITAYGIDLLGMWKNEDVYVGISSSNSNGNSLQISSVYSWSFRLRNIPNSMHSLPVNPRGYLDEHGEHLSVHKRRVCPLTVLAGMIFVTGCGALVAFMVLFLWAIIISRHTVFPAEFPVKPVDFRYEKINVVVEKDANSVKK
162	ChLecRLK-L35	chr5	4416544-4418623	MAYQRLILFLVFLLFLTNSVKSQLDEELHFNGFTGVGSNMSLNGVAAIEPNGMLKLTNDTLRVLGHAFYSSPIKFKNSTDGKAFSFSTAFAFTIVPEYPKLGGHGLAFIISPSKELPGSLPSQYLGILNATVVGNFSNHIFAVEFDTVQDFEFGDINDNHVGIDINSLASNKSTPAGYFTSQNSTKQSLNLKSGHVIQAWVDYDSVKNQVTVKLSPNSIKPTSPILTFDVDLSPVFQDFMYVGFSASTGLLASSHYVSGWSFKMNGDAKSLSLDALPKLPGPKKTHTGVIVGVSVSAFLVLILGIGLAFYIIHRIKNAEVIEAWELDIGPHRFTYQELKRATRGFRDKEVIGFGGFGKVYKGTLPNSNTQVAVKRISNESKQGLQEFVSEIASIGRLRH…
163	ChLecRLK-L36	chr5	440442-442510	MGCCNYNYGLIWFICLVFMEHTVLVHSGSGKQHRIHGPLVNVTKHLSFPDFSFSKNPRVLEDVKLLGSAKFSASSAIQIPDDHDPPHGNGNDIDHLRHQAGRALYSSPIRLLDPHTQSPASFQTAFSFQFHNASSSSSSSSNFSANSSDHGGSGLTFIIVPDEFTIGRPGPWLGMLNDACQDDYKAIAVEFDTRLNPEFGDPNDNHVGINLGTIVSTTTINASDVGVFLDDGSVHRAWIGYDGSRRWMEIHLGSDGGTKDSPPSKPIFSGPLDLSPFLNEYMFVGFSASTGNHTQIHSVLSWNFSSTSQAFLWTPSVETCESNIIVHGRAGTTSAEPPGTFLIFVAVLVLVLAVVLSLYYNSRRKGTEISDTSIVLPEKKQRPRPPNKPRCFTISELSL…
164	ChLecRLK-L37	chr6	11359817-11361800	MSSMQLSSLQRSALLLSLLCGALTPAGGLSFSYPTFRDNIDEKDFIKSEYSRIYYSAIQITPDLSNPASIVNQSGRFLYKKPFKLWGKGKGGARSRALFNSTFVLNITPQTDPGGEGLAFILTGNPTLPEKSQGEWLGIVNANSNGSAQANIVAVEFDTRKSYLEDVDDNHVGLDINSVYSIQQVPLLSYGVNLSSQTNYTVTIRYDSQNITIFVSQTNETREEMKNIPVSYLTLDLSEYLSQKVYVGFSASTSNSTQLNCIRSWDFHSSHIDENSNLLWVWITVPAVFVLVTGASAYLFWTRQGEKEDAHLQIDEEIQTNSMAPKKFKLKELQRATGRFNPKNKLGKGGFGTVYKGLLGNKEVAVKRVSKDSLQGKQEFIAEVTTIGRLRHKNLVKLI…
165	ChLecRLK-L38	chr6	18073925-18076980	MKLKQLAIITSGMVLLLLLLFPPAAFSDAQNLEASQYKWGPFDESYYNSFAVIKPATISNEALQITPDSAGNFTLANRSGRVFFNQSFVLWTDSDSPGSATTGASGRVASFNTSFLVNVNRVNSSAVPGEGLTFLIAPNLTLPRGSDGRYLGLTNAASDGNPSNHLLAVELDTYKQSFDPDDNHLGLNINSIRSNKTVSLSDLGIQIAPNTTKFYMVWVQYDGVSRQLAVFMAEQLRDPKTNDFAIRARPTTPILTANLNLKDIVKQKSYFGFSASTGIAVQLNCLLRWNLTVENLSGAGSEDSKSQGLKIGLGVGVPVVVLLLLGLGGLAYYVHKRRRAAASDSNILGALKSLPGTPREFEFKELKKATNNFDEKHKLGQGGFGVVYRGVLPKENLEV…
166	ChLecRLK-L39	chr7	18585811-18587905	MHSSHPFLIWVLFFLFVNLTCPSISVPFSPATNNVTLSGDAYIINNAISLTQELTTCPSSSSSSTTSGIGRAFYAYPIRFLDSKTNATASFLCRFSFSITPSSQLCSCGDGIAFVIAPDVDSLSSSRGYMGLPEPTSTSKESFFAVEFDTRFDPMVGDINGNHIGIDVNTVVSVASVDVVSRGIDLTSGREITAWIEYRDAIKMIRVWVGYSSTRPPTPLLVAQLDLSKQFKEFMRVGFSASNGQGSSIHIVDRWKFKTFGSLPPGIPMNAVEEGDCFMCSSPEDSSINSSPVDFSHERKTKMVEMALGLGGLAAFLFSIFAFLFVICFMCVKKRKVIARRSREGQTCRVEAKRVPTSLSLAEIRSATMGFNRNRVVGEGASAKVYKGSLPSGGEVAVK…
167	ChLecRLK-L40	chr7	4279063-4283392	MGLPKGILITFLVVPFAIMLHQAAIGTAESAPKPKHFPFLVFDEKTDQAAFHLKGDSSIDHGALQLTPDTLNQDFLLENKSGRIMYHRAYRLWLSDIDVVASFNSTFLVNIYHNKSNAGEGFAFLIASDINIPEQSYGQWLGLTNASTDGNATNHIVAIEFDTEKQDFDPDGNHIGLNINSVHSNKTVSLNPLGIEISPEIATNYSVWVEYDGRSKVMEVYMAKHSRANPPNKPNTPLLSETINLRHYLKEESYFGFAASTGSSAIQLNCVLEWDLSVKEVPQRKDWTWLKIAVGVGVPTMALLVILGFWLGVGYVKKMKRTRVEESNVLGTLKRLPGMPREFKYKELKEATNNFHESMRLGQGGFGIVYRGTLHDKDHADTKTSTEIAVKKFSRDNIK…
168	ChLecRLK-L41	chr7	8293313-8295272	MSLSRLSTFRLKSLINCSVVLFMFFNFFQPFVHPLSFSINEFGRDANNIFYEGDAAPTSGVIELSTITATDDQDIYCRTGRATYAEPFHLWDSAKLADFTTNFSFIIDTVQNSTLADGLVFFLAPVHYPIPLNSAGGDLGLLNTTNRFQNQIVMVEFDTLPNSWDPLWPHVGININTIRSVVNARWDALGNSGKKAHVQITYSATTKNLTVFWTYEEYTDVAITSLSHPIDLRKVLPEWVTIGFSTANGCGARERNAIYTWDFRSNSKELSTKKERRLFSIGAVAVSVFILILGVAICWLVVKRRKNRIDEHGNDSNSVASTDLVWQALPRRFSYEELVAATNDFANDRRLGQGGSGKVYKGIIQDLGCTVAVKRIVPESEHYEKVFINEVKIISRLIH…
169	ChLecRLK-L42	chr8	9859084-9860800	MDSPPCLWWLLILGSIVHLVQQPQLLQAHRFSFTHHPKGPFTNVTKHLHFPNFLTTSSLGSHFPQLKFLGNARVSEEKGVIQIPYSSSSQADQPTYQVGRAIYSSPIRLFDPLTLTPASFETTFSFQFTTNSMATPGGNGLAFVISPDEFTIGRPGPWLGILNDACNHYKVFAVEFDTNHDPQFGDPNDDHIGINLGAAVSFKTANLSEANISLHNSKVHRAWITYDGNKKHINIHLGLDGNPIPSKPILSSPLNLSPFLQEYMFVGFSASTGNSSQNSIHNILSWNFSSIVQASLHVPSTKICHRNVAHLVSKYSTIPHTNPPSSFLIFVALLVLSSVALLSFYFSRIKTNTSDALLFFDTKQRPMLPISPRRFTFAELYISTRRFDKAQVLATDCRG…
170	ChLecRLK-L43	chr8	3797383-3799392	MRPFSLLLPLLLLLHPIFFSPTSALDFLFNSFSNITNATDLTLIDDALLDATVIRLTNDTVQFSVGRVFYPKKLAMRPTSNSSSLTSFSTSFVFSVLPEIASSPGFGLCFVLSNSTSPPNALASQYFGLFTNATVPFVAPLLAVEFDTGQNPEFNDPDGNHIGIDLNSIESAITKPAGYYNSSGGLVPIQMRTGQNVRAWIEFDGTNFEFNVTVAPANVSRPSLPTLTYRDPKIANYVSAEMFVGFSASKTQWIEAQRVLAWSFSDTGVAREINTTNLPVFQLSSSSSSSLSKGAIAGIAIGCVVVVLVLAPGFYLYWRKNKLEREEKDEIEDWELEYWPHRFSNEELSEATDGFSKDQLLGFGGFGKVYKGTLSNATEIAVKCVNHDSKQGLREFMAE…
