# Supplementary material for: Identification of LecRLK gene family in Cerasus humilis through genomic-transcriptomic data mining and expression analyses
Source: PLoS One. 2021 Jul 12;16(7):e0254535. doi: 10.1371/journal.pone.0254535 (PMC8274838; doi:10.1371/journal.pone.0254535)
Supplement: S2 Table — (XLSX) [file pone.0254535.s002.xlsx]

## Sheet: Sheet1
Number	Protein name	ORF (aa)	MW (kDa)	pI	WoLF Prediction	CELLO prediction
1	ChLecRLK-G1	797	89.182	5.76	golg: 4, extr: 3, vacu: 3, mito: 2, chlo: 1, nucl: 1	PlasmaMembrane 2.482 *
2	ChLecRLK-G2	804	90.397	7.49	plas: 8, vacu: 3, nucl: 1, extr: 1, E.R.: 1	PlasmaMembrane 2.050 *
3	ChLecRLK-G3	799	90.085	7.79	plas: 7, vacu: 4, E.R.: 2, golg: 1	PlasmaMembrane 2.673 *
4	ChLecRLK-G4	799	89.49	6.54	vacu: 6, plas: 3, golg: 2, chlo: 1, nucl: 1, extr: 1	PlasmaMembrane 1.260 *
5	ChLecRLK-G5	1449	161.361	6.4	chlo: 6, extr: 3, nucl: 2, vacu: 2, cyto: 1	PlasmaMembrane 3.351 *
6	ChLecRLK-G6	1187	133.095	7.66	plas: 5, vacu: 4, E.R.: 2, golg: 2, chlo: 1	PlasmaMembrane 3.872 *
7	ChLecRLK-G7	867	94.749	5.91	plas: 8, vacu: 3, E.R.: 2, golg: 1	PlasmaMembrane 3.719 *
8	ChLecRLK-G8	797	88.71	6.4	plas: 7, vacu: 4, golg: 2, E.R.: 1	Extracellular 1.451 *
9	ChLecRLK-G9	817	90.125	6.09	plas: 5.5, golg_plas: 5.5, golg: 4.5, vacu: 2, chlo: 1, E.R.: 1	PlasmaMembrane 2.831 *
10	ChLecRLK-G10	799	90.038	7.52	plas: 7, vacu: 4, E.R.: 2, golg: 1	PlasmaMembrane 2.932 *
11	ChLecRLK-G11	812	90.997	5.57	cyto: 4, nucl: 3, chlo: 2, plas: 2, E.R.: 2, vacu: 1	PlasmaMembrane 1.135 *
12	ChLecRLK-G12	800	90.045	6.25	chlo: 3, cyto: 3, plas: 3, vacu: 2, E.R.: 2, nucl: 1	PlasmaMembrane 2.099 *
13	ChLecRLK-G13	812	90.968	5.35	plas: 10, vacu: 2, nucl: 1, golg: 1	PlasmaMembrane 1.936 *
14	ChLecRLK-G14	775	86.645	5.53	nucl: 12, extr: 2	PlasmaMembrane 1.574 *
15	ChLecRLK-G15	775	86.804	5.27	plas: 7.5, golg_plas: 6, golg: 3.5, E.R.: 2, vacu: 1	PlasmaMembrane 2.843 *
16	ChLecRLK-G16	812	90.299	6	plas: 7.5, golg_plas: 6, golg: 3.5, vacu: 2, E.R.: 1	PlasmaMembrane 3.330 *
17	ChLecRLK-G17	791	89.064	5.62	plas: 5.5, golg_plas: 5, golg: 3.5, vacu: 2, E.R.: 2, chlo: 1	PlasmaMembrane 3.951 *
18	ChLecRLK-G18	800	89.096	5.76	chlo: 5, plas: 3, nucl: 2, cyto: 1, extr: 1, vacu: 1, golg: 1	PlasmaMembrane 3.276 *
19	ChLecRLK-G19	613	68.457	6.58	chlo: 4, nucl: 3.5, cysk_nucl: 2.5, cyto: 2, mito: 1, plas: 1, extr: 1, vacu: 1	PlasmaMembrane 1.515 *
20	ChLecRLK-G20	828	92.076	5.24	plas: 7.5, golg_plas: 6, golg: 3.5, vacu: 2, E.R.: 1	PlasmaMembrane 3.662 *
21	ChLecRLK-G21	834	93.11	5.87	plas: 7, E.R.: 3, golg: 2, chlo: 1, vacu: 1	PlasmaMembrane 3.754 *
22	ChLecRLK-G22	829	92.549	5.58	plas: 7.5, golg_plas: 6, golg: 3.5, vacu: 2, E.R.: 1	PlasmaMembrane 3.348 *
23	ChLecRLK-G23	714	79.827	8.48	chlo: 4, nucl: 2.5, cyto: 2, E.R.: 2, cysk_nucl: 2, mito: 1, extr: 1, vacu: 1	PlasmaMembrane 2.272 *
24	ChLecRLK-G24	811	90.07	5.45	vacu: 4, plas: 3, extr: 3, chlo: 1, nucl: 1, E.R.: 1, golg: 1	PlasmaMembrane 3.695 *
25	ChLecRLK-G25	832	92.976	6.29	plas: 9, E.R.: 2, mito: 1, pero: 1, golg: 1	PlasmaMembrane 3.792 *
26	ChLecRLK-G26	803	88.5	6.45	plas: 9, vacu: 3, E.R.: 1, golg: 1	PlasmaMembrane 3.145 *
27	ChLecRLK-G27	809	89.426	5.5	plas: 8, vacu: 3, nucl: 1, extr: 1, E.R.: 1	PlasmaMembrane 2.173 *
28	ChLecRLK-G28	809	91.051	6.25	chlo: 5, extr: 3, vacu: 3, nucl: 1, cyto: 1, plas: 1	PlasmaMembrane 3.756 *
29	ChLecRLK-G29	797	89.48	5.41	extr: 5, vacu: 2, chlo: 1, nucl: 1, cyto: 1, mito: 1, plas: 1, E.R.: 1, golg: 1	PlasmaMembrane 3.290 *
30	ChLecRLK-G30	823	91.957	5.49	plas: 8.5, golg_plas: 6.5, golg: 3.5, E.R.: 2	PlasmaMembrane 2.982 *
31	ChLecRLK-G31	801	89.593	5.72	plas: 10, E.R.: 2, nucl: 1, vacu: 1	PlasmaMembrane 3.248 *
32	ChLecRLK-G32	424	47.41	6.15	nucl: 3.5, chlo: 3, cysk_nucl: 2.5, plas: 2, vacu: 2, E.R.: 2, cyto: 1	Cytoplasmic 1.505 *
33	ChLecRLK-G33	612	68.306	6.11	chlo: 3, vacu: 3, nucl: 2.5, cyto: 2, cysk_nucl: 2, mito: 1, plas: 1, extr: 1	Extracellular 1.530 *
34	ChLecRLK-G34	798	89.41	6.18	vacu: 5, golg: 4.5, golg_plas: 4.5, plas: 3.5, E.R.: 1	PlasmaMembrane 3.325 *
35	ChLecRLK-G35	788	88.293	6.07	plas: 5, chlo: 3, nucl: 2, extr: 1, vacu: 1, E.R.: 1, golg: 1	PlasmaMembrane 4.188 *
36	ChLecRLK-G36	827	92.193	5.45	plas: 13, pero: 1	PlasmaMembrane 2.333 *
37	ChLecRLK-G37	812	91.313	7.43	vacu: 7, chlo: 2, plas: 2, E.R.: 2, mito: 1	PlasmaMembrane 2.238 *
38	ChLecRLK-G38	827	92.658	6.07	chlo: 6, nucl: 3, cyto: 1, mito: 1, plas: 1, extr: 1, vacu: 1	PlasmaMembrane 2.702 *
39	ChLecRLK-G39	814	91.125	6.01	plas: 8.5, golg_plas: 6.5, golg: 3.5, chlo: 1, E.R.: 1	PlasmaMembrane 1.539 *
40	ChLecRLK-G40	773	86.121	6.19	chlo: 8, chlo_mito: 7, mito: 4, nucl: 1, cyto: 1	PlasmaMembrane 2.420 *
41	ChLecRLK-G41	836	94.512	6.36	chlo: 9, cyto: 2, mito: 1, plas: 1, extr: 1	PlasmaMembrane 3.049 *
42	ChLecRLK-G42	829	94.299	6.69	chlo: 8, nucl: 3.5, cysk_nucl: 2.5, cyto: 1, vacu: 1	PlasmaMembrane 3.684 *
43	ChLecRLK-G43	823	92.118	8.65	chlo: 8, extr: 3, nucl: 2, vacu: 1	PlasmaMembrane 3.261 *
44	ChLecRLK-G44	835	92.888	6.28	vacu: 7, plas: 2, golg: 2, chlo: 1, nucl: 1, extr: 1	PlasmaMembrane 1.753 *
45	ChLecRLK-G45	821	92.042	6.67	plas: 9, vacu: 3, E.R.: 1, golg: 1	PlasmaMembrane 2.773 *
46	ChLecRLK-G46	771	85.911	7.1	chlo: 6.5, chlo_mito: 6.3, mito: 5, cyto_mito: 3.3, nucl: 1, cyto: 1	PlasmaMembrane 2.478 *
47	ChLecRLK-G47	815	91.385	6.01	plas: 9.5, golg_plas: 7, golg: 3.5, E.R.: 1	PlasmaMembrane 2.788 *
48	ChLecRLK-G48	806	90.103	6.09	vacu: 4, chlo: 3, golg: 3, plas: 2, nucl: 1, extr: 1	PlasmaMembrane 3.197 *
49	ChLecRLK-G49	837	94.4	8.51	plas: 8, E.R.: 2, golg: 2, nucl: 1, pero: 1	PlasmaMembrane 3.241 *
50	ChLecRLK-G50	809	91.253	7.74	plas: 11.5, golg_plas: 7, golg: 1.5, vacu: 1	PlasmaMembrane 3.149 *
51	ChLecRLK-G51	771	85.986	6.65	chlo: 8, nucl: 2, extr: 2, cyto: 1, plas: 1	PlasmaMembrane 2.484 *
52	ChLecRLK-G52	773	86.382	6.45	chlo: 7, chlo_mito: 5.83333, mito: 2.5, cyto_mito: 2.16667, nucl: 1, cyto: 1, extr: 1, cysk: 1	Extracellular 2.006 *
53	ChLecRLK-G53	815	91.328	6.79	plas: 9, vacu: 3, E.R.: 1, golg: 1	PlasmaMembrane 2.880 *
54	ChLecRLK-G54	849	95.254	5.76	plas: 8, vacu: 2, E.R.: 2, golg: 2	PlasmaMembrane 2.096 *
55	ChLecRLK-G55	666	75.817	8.56	vacu: 6, golg: 3, nucl: 1, cyto: 1, mito: 1, plas: 1, E.R.: 1	PlasmaMembrane 2.569 *
56	ChLecRLK-G56	728	82.492	7.13	plas: 10.5, golg_plas: 6.5, golg: 1.5, vacu: 1, E.R.: 1	PlasmaMembrane 3.841 *
57	ChLecRLK-G57	815	91.231	6.01	plas: 8.5, golg_plas: 6.5, golg: 3.5, chlo: 1, E.R.: 1	PlasmaMembrane 1.439 *
58	ChLecRLK-G58	800	90.871	6.86	plas: 9.5, golg_plas: 6.5, golg: 2.5, vacu: 1, E.R.: 1	PlasmaMembrane 3.181 *
59	ChLecRLK-G59	727	80.901	8.45	plas: 7.5, golg_plas: 6, golg: 3.5, vacu: 3	PlasmaMembrane 3.082 *
60	ChLecRLK-G60	585	64.816	8.56	plas: 5.5, golg_plas: 5, vacu: 4, golg: 3.5, E.R.: 1	PlasmaMembrane 3.289 *
61	ChLecRLK-G61	814	91.374	6.81	plas: 9, vacu: 3, E.R.: 1, golg: 1	PlasmaMembrane 3.188 *
62	ChLecRLK-G62	830	91.856	6.17	plas: 9, nucl: 3, vacu: 1, E.R.: 1	PlasmaMembrane 1.644 *
63	ChLecRLK-G63	825	91.388	6.43	plas: 10, nucl: 2, vacu: 1, E.R.: 1	PlasmaMembrane 1.532 *
64	ChLecRLK-G64	803	90.126	8.35	plas: 10.5, golg_plas: 6.5, vacu: 2, golg: 1.5	PlasmaMembrane 3.240 *
65	ChLecRLK-G65	809	90.73	8.35	plas: 10.5, golg_plas: 6.5, vacu: 2, golg: 1.5	PlasmaMembrane 3.228 *
66	ChLecRLK-G66	876	98.499	6.84	plas: 6, vacu: 3, E.R.: 2, nucl: 1, cyto: 1, golg: 1	PlasmaMembrane 2.340 *
67	ChLecRLK-G67	836	93.57	7.04	chlo: 5, nucl: 3, cyto: 2, extr: 2, mito: 1, vacu: 1	PlasmaMembrane 2.419 *
68	ChLecRLK-G68	840	93.045	6.49	plas: 6.5, golg_plas: 5.5, vacu: 4, golg: 3.5	Extracellular 2.017 *
69	ChLecRLK-G69	809	91.506	7.96	plas: 10.5, golg_plas: 6.5, vacu: 2, golg: 1.5	PlasmaMembrane 2.974 *
70	ChLecRLK-G70	844	94.054	6.91	plas: 8, nucl: 2, vacu: 2, extr: 1, E.R.: 1	PlasmaMembrane 1.971 *
71	ChLecRLK-G71	1627	180.304	5.9	plas: 11.5, golg_plas: 7, golg: 1.5, vacu: 1	PlasmaMembrane 2.894 *
72	ChLecRLK-G72	818	92.007	6.15	plas: 12, nucl: 1, E.R.: 1	PlasmaMembrane 3.241 *
73	ChLecRLK-G73	790	89.448	6.91	cyto: 5, plas: 3, nucl: 2, mito: 1, extr: 1, E.R.: 1, golg: 1	PlasmaMembrane 3.592 *
74	ChLecRLK-G74	780	87.453	5.19	extr: 3, mito: 2, plas: 2, vacu: 2, E.R.: 2, golg: 2, chlo: 1	PlasmaMembrane 3.069 *
75	ChLecRLK-G75	777	86.965	5.31	extr: 3, mito: 2, plas: 2, E.R.: 2, golg: 2, chlo: 1, nucl: 1, vacu: 1	PlasmaMembrane 3.132 *
76	ChLecRLK-G76	872	97.39	5.85	plas: 7.5, golg_plas: 5.5, golg: 2.5, vacu: 2, nucl: 1, E.R.: 1	PlasmaMembrane 2.276 *
77	ChLecRLK-G77	801	90.424	5.85	vacu: 5, extr: 4, mito: 2, chlo: 1, plas: 1, golg: 1	PlasmaMembrane 3.402 *
78	ChLecRLK-G78	882	98.26	5.78	plas: 4, E.R.: 4, nucl: 2, vacu: 2, mito: 1, extr: 1	PlasmaMembrane 1.906 *
79	ChLecRLK-G79	844	94.515	8.42	plas: 8, vacu: 3, E.R.: 2, extr: 1	PlasmaMembrane 3.139 *
80	ChLecRLK-G80	727	80.92	8.45	plas: 7.5, golg_plas: 6, golg: 3.5, vacu: 3	PlasmaMembrane 3.181 *
81	ChLecRLK-G81	802	90.726	6.44	extr: 4, vacu: 2, E.R.: 2, golg: 2, chlo: 1, nucl: 1, mito: 1, plas: 1	PlasmaMembrane 3.198 *
82	ChLecRLK-G82	711	78.808	8.59	plas: 10, nucl: 3, vacu: 1	PlasmaMembrane 2.652 *
83	ChLecRLK-G83	711	78.808	8.59	plas: 10, nucl: 3, vacu: 1	PlasmaMembrane 2.652 *
84	ChLecRLK-G84	836	93.663	6.35	nucl: 4.5, chlo: 4, cysk_nucl: 3, E.R.: 2, cyto: 1, mito: 1, vacu: 1	PlasmaMembrane 2.296 *
85	ChLecRLK-G85	815	91.395	7.73	plas: 9, vacu: 3, E.R.: 1, golg: 1	PlasmaMembrane 3.147 *
86	ChLecRLK-G86	815	90.977	7.93	plas: 9, vacu: 3, E.R.: 2	PlasmaMembrane 2.809 *
87	ChLecRLK-G87	809	91.18	8.62	plas: 8, nucl: 2, E.R.: 2, mito: 1, vacu: 1	PlasmaMembrane 3.103 *
88	ChLecRLK-G88	810	91.364	8.69	plas: 8, E.R.: 3, nucl: 1, mito: 1, vacu: 1	PlasmaMembrane 3.097 *
89	ChLecRLK-G89	816	90.936	6.59	plas: 9.5, golg_plas: 6, vacu: 2, golg: 1.5, nucl: 1	PlasmaMembrane 3.517 *
90	ChLecRLK-G90	816	91.217	6.71	plas: 9.5, golg_plas: 6, vacu: 2, golg: 1.5, nucl: 1	PlasmaMembrane 3.422 *
91	ChLecRLK-G91	579	64.363	6.62	plas: 6, chlo: 2, nucl: 1, mito: 1, vacu: 1, E.R.: 1, pero: 1, golg: 1	PlasmaMembrane 1.796 *
92	ChLecRLK-G92	830	92.686	5.96	chlo: 3, nucl: 3, extr: 3, vacu: 2, cyto: 1, mito: 1, E.R.: 1	PlasmaMembrane 2.601 *
93	ChLecRLK-G93	823	91.845	5.92	chlo: 4, nucl: 3, extr: 2, vacu: 2, cyto: 1, mito: 1, E.R.: 1	PlasmaMembrane 2.712 *
94	ChLecRLK-G94	834	93.189	7.77	plas: 9, vacu: 3, golg: 2	PlasmaMembrane 3.679 *
95	ChLecRLK-G95	598	66.649	6.96	cyto: 7, nucl: 3, E.R.: 2, plas: 1, vacu: 1	Chloroplast 1.989 *
96	ChLecRLK-G96	753	84.316	8.11	chlo: 2, nucl: 2, mito: 2, plas: 2, golg: 2, cyto: 1, extr: 1, vacu: 1, E.R.: 1	Extracellular 2.660 *
97	ChLecRLK-G97	814	90.794	7.43	plas: 4.5, golg_plas: 4, vacu: 3, golg: 2.5, E.R.: 2, chlo: 1, extr: 1	PlasmaMembrane 2.706 *
98	ChLecRLK-G98	813	90.656	7.13	plas: 5.5, golg_plas: 4.5, vacu: 3, golg: 2.5, chlo: 1, extr: 1, E.R.: 1	PlasmaMembrane 2.726 *
99	ChLecRLK-G99	1052	118.58	6.48	chlo: 10, cyto: 1, mito: 1, plas: 1, extr: 1	PlasmaMembrane 3.033 *
100	ChLecRLK-G100	843	93.698	6.92	plas: 8.5, golg_plas: 6, golg: 2.5, vacu: 2, E.R.: 1	PlasmaMembrane 1.458 *
101	ChLecRLK-G101	844	93.812	7.47	plas: 8.5, golg_plas: 6, golg: 2.5, vacu: 2, E.R.: 1	PlasmaMembrane 1.341 *
102	ChLecRLK-G102	783	88.361	6.69	plas: 9.5, golg_plas: 7, golg: 3.5, vacu: 1	PlasmaMembrane 3.295
103	ChLecRLK-G103	843	93.338	7.17	plas: 8, vacu: 4, E.R.: 1, golg: 1	PlasmaMembrane 2.218 *
104	ChLecRLK-G104	843	93.124	7.93	plas: 8.5, golg_plas: 5.5, vacu: 4, golg: 1.5	PlasmaMembrane 2.321 *
105	ChLecRLK-G105	835	92.521	7.92	plas: 5.5, golg_plas: 5, vacu: 4, golg: 3.5, E.R.: 1	PlasmaMembrane 2.199 *
106	ChLecRLK-G106	858	95.845	8.11	plas: 10.5, golg_plas: 6.5, golg: 1.5, nucl: 1, vacu: 1	PlasmaMembrane 3.850 *
107	ChLecRLK-G107	825	92.165	8.14	plas: 9.5, golg_plas: 6, vacu: 2, golg: 1.5, nucl: 1	PlasmaMembrane 3.579 *
108	ChLecRLK-G108	802	90.141	8.28	plas: 9, E.R.: 2, mito: 1, vacu: 1, golg: 1	PlasmaMembrane 3.750 *
109	ChLecRLK-G109	810	89.72	6.39	chlo: 4, vacu: 3, extr: 2, golg: 2, nucl: 1, mito: 1, plas: 1	PlasmaMembrane 2.360 *
110	ChLecRLK-G110	1037	116.27	6.38	plas: 8, E.R.: 3, nucl: 2, mito: 1	PlasmaMembrane 3.490 *
111	ChLecRLK-G111	843	93.119	7.45	plas: 8, vacu: 4, E.R.: 1, golg: 1	PlasmaMembrane 1.908 *
112	ChLecRLK-G112	863	96.244	5.55	nucl: 12, extr: 2	PlasmaMembrane 2.979 *
113	ChLecRLK-G113	808	90.911	5.84	plas: 6.5, golg_plas: 5.5, golg: 3.5, vacu: 2, E.R.: 2	PlasmaMembrane 2.231 *
114	ChLecRLK-G114	900	99.376	5.57	plas: 10, E.R.: 3, chlo: 1	PlasmaMembrane 1.952 *
115	ChLecRLK-G115	752	84.581	6.31	plas: 8, nucl: 2, E.R.: 2, mito: 1, vacu: 1	PlasmaMembrane 2.083 *
116	ChLecRLK-G116	585	65.38	6.35	vacu: 6, nucl: 2, plas: 2, golg: 2, chlo: 1, mito: 1	PlasmaMembrane 1.245 *
117	ChLecRLK-G117	813	91.613	7.53	plas: 10, E.R.: 2, nucl: 1, pero: 1	PlasmaMembrane 4.431 *
118	ChLecRLK-G118	820	91.936	6.03	chlo: 5, extr: 3, plas: 2, vacu: 2, nucl: 1, cyto: 1	PlasmaMembrane 3.005 *
119	ChLecRLK-G119	787	88.685	8.38	vacu: 5, chlo: 3, golg: 2, nucl: 1, mito: 1, plas: 1, extr: 1	PlasmaMembrane 4.429 *
120	ChLecRLK-G120	891	96.799	6.69	plas: 7, E.R.: 3, golg: 2, chlo: 1, vacu: 1	PlasmaMembrane 3.825 *
121	ChLecRLK-G121	774	86.435	5.47	plas: 9, vacu: 3, extr: 1, E.R.: 1	PlasmaMembrane 3.533 *
122	ChLecRLK-G122	634	70.875	9.01	chlo: 13, cyto: 1	PlasmaMembrane 1.360 *
123	ChLecRLK-G123	634	71.025	8.88	chlo: 3, extr: 3, vacu: 3, nucl: 2, golg: 2, E.R.: 1	PlasmaMembrane 1.698 *
124	ChLecRLK-G124	808	89.568	5.62	plas: 7, vacu: 3, nucl: 2, extr: 1, E.R.: 1	PlasmaMembrane 2.271 *
125	ChLecRLK-G125	803	90.37	6.77	plas: 6.5, golg_plas: 5.5, golg: 3.5, E.R.: 3, vacu: 1	PlasmaMembrane 3.392 *
126	ChLecRLK-C01	553	61.923	9.17	plas: 9, nucl: 2, E.R.: 2, chlo: 1	PlasmaMembrane 2.194 *
127	ChLecRLK-C02	553	61.849	9.17	plas: 8, nucl: 2, E.R.: 2, chlo: 1, vacu: 1	PlasmaMembrane 2.051 *
128	ChLecRLK-L1	661	73.123	5.86	cyto: 7, chlo: 4, E.R.: 2, plas: 1	PlasmaMembrane 3.503 *
129	ChLecRLK-L2	656	73.983	8.06	plas: 9.5, golg_plas: 6, vacu: 2, golg: 1.5, E.R.: 1	PlasmaMembrane 3.452 *
130	ChLecRLK-L3	662	73.149	5.85	cyto: 7, chlo: 3, E.R.: 2, mito: 1, plas: 1	PlasmaMembrane 3.618 *
131	ChLecRLK-L4	675	74.599	6.43	plas: 12, vacu: 1, E.R.: 1	PlasmaMembrane 2.947 *
132	ChLecRLK-L5	715	77.168	6.14	plas: 8, E.R.: 3, nucl: 1, mito: 1, extr: 1	PlasmaMembrane 1.872 *
133	ChLecRLK-L6	658	73.304	5.92	vacu: 5, chlo: 3, extr: 3, nucl: 1, mito: 1, golg: 1	PlasmaMembrane 3.897 *
134	ChLecRLK-L7	690	76.681	6.74	chlo: 7, vacu: 2, nucl: 1, cyto: 1, plas: 1, extr: 1, E.R.: 1	PlasmaMembrane 3.240 *
135	ChLecRLK-L8	677	75.136	6.54	plas: 10, vacu: 2, E.R.: 2	PlasmaMembrane 2.879 *
136	ChLecRLK-L9	351	38.35	9.56	extr: 5, vacu: 5, chlo: 1, mito: 1, E.R.: 1, golg: 1	Chloroplast 2.517 *
137	ChLecRLK-L10	685	75.873	6.67	plas: 8, E.R.: 3, nucl: 2, mito: 1	PlasmaMembrane 1.731 *
138	ChLecRLK-L11	669	73.578	8.9	plas: 10, E.R.: 2, mito: 1, vacu: 1	PlasmaMembrane 1.567 *
139	ChLecRLK-L12	669	73.541	9.09	plas: 9, vacu: 2, E.R.: 2, mito: 1	PlasmaMembrane 1.688 *
140	ChLecRLK-L13	658	72.649	9.13	plas: 10, E.R.: 2, mito: 1, vacu: 1	PlasmaMembrane 2.054 *
141	ChLecRLK-L14	666	73.7	6.8	plas: 10, E.R.: 2, mito: 1, vacu: 1	PlasmaMembrane 2.055 *
142	ChLecRLK-L15	671	73.952	5.96	plas: 11, E.R.: 2, vacu: 1	PlasmaMembrane 2.684 *
143	ChLecRLK-L16	666	73.62	6.43	plas: 7, E.R.: 4, cyto: 2, vacu: 1	PlasmaMembrane 2.350 *
144	ChLecRLK-L17	686	75.63	6.98	plas: 10, vacu: 2, E.R.: 1, pero: 1	Chloroplast 1.641 *
145	ChLecRLK-L18	656	72.616	6.24	plas: 9, E.R.: 3, vacu: 2	PlasmaMembrane 2.042 *
146	ChLecRLK-L19	677	75.192	6.54	plas: 10, vacu: 2, E.R.: 2	PlasmaMembrane 2.884 *
147	ChLecRLK-L20	701	76.347	5.2	plas: 11, vacu: 2, extr: 1	PlasmaMembrane 2.498 *
148	ChLecRLK-L21	697	75.897	5.63	plas: 11, vacu: 2, E.R.: 1	PlasmaMembrane 2.647 *
149	ChLecRLK-L22	702	76.931	5.01	plas: 10, vacu: 2, extr: 1, E.R.: 1	PlasmaMembrane 2.760 *
150	ChLecRLK-L23	696	78.072	5.71	plas: 10, E.R.: 2, nucl: 1, mito: 1	PlasmaMembrane 2.073 *
151	ChLecRLK-L24	692	76.673	5.91	vacu: 4, extr: 3, golg: 2, chlo: 1, nucl: 1, mito: 1, plas: 1, E.R.: 1	PlasmaMembrane 2.426 *
152	ChLecRLK-L25	798	88.43	5.47	plas: 10, E.R.: 2, nucl: 1, vacu: 1	PlasmaMembrane 3.692 *
153	ChLecRLK-L26	691	76.171	6.26	vacu: 6, chlo: 4, nucl: 1, plas: 1, extr: 1, golg: 1	PlasmaMembrane 2.681 *
154	ChLecRLK-L27	678	74.585	5.83	plas: 8.5, golg_plas: 5.5, vacu: 3, golg: 1.5, E.R.: 1	PlasmaMembrane 3.036 *
155	ChLecRLK-L28	701	77.3	6.27	plas: 12, vacu: 1, golg: 1	PlasmaMembrane 3.016 *
156	ChLecRLK-L29	695	76.143	5.39	plas: 9, vacu: 3, E.R.: 1, golg: 1	PlasmaMembrane 2.934 *
157	ChLecRLK-L30	672	73.866	5.17	plas: 12, E.R.: 2	PlasmaMembrane 1.829 *
158	ChLecRLK-L31	673	73.911	5.05	plas: 12, E.R.: 2	PlasmaMembrane 1.809 *
159	ChLecRLK-L32	695	77.084	5.95	plas: 10, vacu: 2, E.R.: 2	PlasmaMembrane 1.803 *
160	ChLecRLK-L33	691	76.807	6.65	plas: 9, vacu: 2, E.R.: 2, chlo: 1	PlasmaMembrane 2.826 *
161	ChLecRLK-L34	354	38.951	7.02	plas: 12, vacu: 1, E.R.: 1	PlasmaMembrane 3.198 *
162	ChLecRLK-L35	692	76.042	6.24	plas: 10, vacu: 2, E.R.: 2	PlasmaMembrane 1.063 *
163	ChLecRLK-L36	691	76.807	6.65	plas: 9, vacu: 2, E.R.: 2, chlo: 1	PlasmaMembrane 2.826 *
164	ChLecRLK-L37	665	74.544	5.89	vacu: 7, plas: 2, chlo: 1, nucl: 1, mito: 1, extr: 1, golg: 1	PlasmaMembrane 2.333 *
165	ChLecRLK-L38	719	78.537	7.24	vacu: 4, extr: 3, E.R.: 2, golg: 2, chlo: 1, nucl: 1, plas: 1	PlasmaMembrane 1.428 *
166	ChLecRLK-L39	698	76.732	6.72	chlo: 4, vacu: 4, mito: 3, golg: 2, cyto: 1	Chloroplast 1.558 *
167	ChLecRLK-L40	682	76.318	6.34	plas: 10, vacu: 2, E.R.: 2	PlasmaMembrane 1.362 *
168	ChLecRLK-L41	653	73.68	6.08	mito: 4, chlo: 3, nucl: 2, vacu: 2, cyto: 1, plas: 1, extr: 1	PlasmaMembrane 3.767 *
169	ChLecRLK-L42	634	70.209	8.88	plas: 4, chlo: 3, nucl: 2, cyto: 2, E.R.: 2, vacu: 1	PlasmaMembrane 3.320 *
170	ChLecRLK-L43	671	73.777	5.1	plas: 12, E.R.: 2	Chloroplast 2.225 *
