# Supplementary material for: Identification of LecRLK gene family in Cerasus humilis through genomic-transcriptomic data mining and expression analyses
Source: PLoS One. 2021 Jul 12;16(7):e0254535. doi: 10.1371/journal.pone.0254535 (PMC8274838; doi:10.1371/journal.pone.0254535)
Supplement: S3 Table — (XLSX) [file pone.0254535.s003.xlsx]

## Sheet: seed
	Name	FPKM
1	ChLecRLK-G09	3.47975
2	ChLecRLK-G14	2.48988
3	ChLecRLK-G17	23.5511
4	ChLecRLK-G24	1.73732
5	ChLecRLK-G25	1.80317
6	ChLecRLK-G26	3.11849
7	ChLecRLK-G31	2.44186
8	ChLecRLK-G32	0.589035
9	ChLecRLK-G36	27.7205
10	ChLecRLK-G39	6.10628
11	ChLecRLK-G96	5.74353
12	ChLecRLK-G97	6.20105
13	ChLecRLK-G98	8.75088
14	ChLecRLK-G99	5.69254
15	ChLecRLK-G114	12.8759
16	ChLecRLK-G118	0.350616
1	ChLecRLK-L20	0.153039

## Sheet: root
	Name	T1 FPKM	T2 FPKM	T3 FPKM	average FPKM
1	ChLecRLK-G9	2.19895	2.71414	2.26261	2.3919
2	ChLecRLK-G10	1.01339	1.41575	0.979464	1.1362
3	ChLecRLK-G14	2.27153	3.15512	10.3789	5.26852
4	ChLecRLK-G18	0.238801	0.50557	0	0.248124
5	ChLecRLK-G19	28.3539	18.4883	34.6744	27.1722
6	ChLecRLK-G20	0.92915	0.95165	1.92568	1.26883
7	ChLecRLK-G22	0.632022	0.161318	0	0.264447
8	ChLecRLK-G31	1.37178	2.05755	1.90005	1.77646
9	ChLecRLK-G36	28.3539	18.4883	34.6744	27.1722
10	ChLecRLK-G38	1.27158	2.46966	2.09308	1.94478
11	ChLecRLK-G39	0.321728	0.396894	0.28909	0.335904
12	ChLecRLK-G41	0.246995	0	0	0.0823317
13	ChLecRLK-G44	0.296611	0.674593	0.298605	0.42327
14	ChLecRLK-G45	0.784791	0.624605	0.630535	0.679977
15	ChLecRLK-G47	1.19879	3.07657	2.69008	2.32181
16	ChLecRLK-G48	0.189428	0.570552	0.463904	0.407961
17	ChLecRLK-G50	3.05582	0.853124	2.65103	2.18666
18	ChLecRLK-G51	74.2258	56.2605	82.4739	70.9867
19	ChLecRLK-G53	0.607717	0.596734	1.01074	0.738396
20	ChLecRLK-G57	0.33752	0.497279	0.502421	0.44574
21	ChLecRLK-G58	2.16907	2.24129	1.05389	1.82142
22	ChLecRLK-G62	0.493521	0.142161	0	0.211894
23	ChLecRLK-G64	7.64056	10.2365	10.687	9.52136
24	ChLecRLK-G65	0.189428	0.570552	0.463904	0.407961
25	ChLecRLK-G67	2.7951	2.93969	1.94782	2.56087
26	ChLecRLK-G68	0	0.614511	0.230406	0.281639
27	ChLecRLK-G73	1.02232	0.311633	0.492974	0.608975
28	ChLecRLK-G76	5.55736	4.40359	6.29315	5.41803
29	ChLecRLK-G77	2.72668	3.39603	3.33128	3.15133
30	ChLecRLK-G80	3.08099	2.17616	5.23479	3.49731
31	ChLecRLK-G81	4.49641	4.66531	9.49265	6.21812
32	ChLecRLK-G82	0.58819	2.17675	0.460924	1.07529
33	ChLecRLK-G83	0.722836	2.01896	0.492998	1.07826
34	ChLecRLK-G85	0.65771	0.650426	0.658604	0.65558
35	ChLecRLK-G86	0.625337	1.58271	3.19145	1.79983
36	ChLecRLK-G87	0.2137	0.144732	0.325798	0.228077
37	ChLecRLK-G88	0.275191	0	0	0.0917303
38	ChLecRLK-G89	3.02771	5.04657	5.00764	4.36064
39	ChLecRLK-G90	5.7687	5.87435	7.38342	6.34216
40	ChLecRLK-G91	0.248637	2.06556	1.64505	1.31975
41	ChLecRLK-G101	0.208744	0.567117	0.225378	0.333746
42	ChLecRLK-G102	1.7391	1.58788	1.49334	1.60678
43	ChLecRLK-G103	22.7881	20.6319	36.3796	26.5999
44	ChLecRLK-G105	4.76684	4.42893	6.03201	5.07593
45	ChLecRLK-G106	0.329023	0	0	0.109674
46	ChLecRLK-G107	0.486228	4.01795	0.145877	1.55002
47	ChLecRLK-G109	5.51818	7.49433	13.7941	8.93552
48	ChLecRLK-G110	0.858345	0.832157	1.24134	0.977282
49	ChLecRLK-G114	1.39945	1.37728	1.38631	1.38768
50	ChLecRLK-G118	0.480546	0.558275	0.696308	0.578376
51	ChLecRLK-G123	0.196431	0.48063	1.54632	0.741128
1	ChLecRLK-L17	2.82599	8.54462	3.27518	4.88193
2	ChLecRLK-L32	1.91937	2.08059	5.73813	3.24603
3	ChLecRLK-L35	8.22522	7.8794	15.6963	10.6003
4	ChLecRLK-L43	2.67372	3.86808	1.81163	2.78448

## Sheet: leaf
	Name	F1-FPKM	F2-FPKM	F3-FPKM	average
1	ChLecRLK-G99	33.0685	22.6907	26.4446	27.4013
2	ChLecRLK-G97	26.691	25.8558	25.9182	26.155
3	ChLecRLK-G96	0.995597	2.33478	0.787288	1.37255
4	ChLecRLK-G94	0.090597	0.097335	0.045352	0.0777613
5	ChLecRLK-G92	6.24064	6.89733	6.69678	6.61159
6	ChLecRLK-G9	7.89132	8.45387	10.734	9.02639
7	ChLecRLK-G87	0.354835	0.665391	0.556061	0.525429
8	ChLecRLK-G82	8.07032	10.4469	8.37628	8.96451
9	ChLecRLK-G81	2.08691	1.51931	2.01459	1.8736
10	ChLecRLK-G80	5.92497	5.32157	7.43273	6.22642
11	ChLecRLK-G79	3.21148	2.76899	3.40603	3.12883
12	ChLecRLK-G78	11.6021	6.43783	10.4479	9.49595
13	ChLecRLK-G77	74.5276	106.78	118.984	100.097
14	ChLecRLK-G73	4.30739	4.26092	5.83186	4.80006
15	ChLecRLK-G71	0.076047	0.0134	0	0.0298157
16	ChLecRLK-G7	2.09736	1.29927	1.78382	1.72681
17	ChLecRLK-G68	0.362912	0.297978	0.170416	0.277102
18	ChLecRLK-G67	59.3789	32.4257	68.2337	53.3461
19	ChLecRLK-G66	38.3896	18.7165	39.0062	32.0375
20	ChLecRLK-G64	9.42835	11.4104	10.0107	10.2831
21	ChLecRLK-G62	1.65397	1.33529	0.3464	1.11189
22	ChLecRLK-G60	4.86443	4.17585	6.5843	5.20819
23	ChLecRLK-G58	4.5589	4.66803	5.0887	4.77187
24	ChLecRLK-G55	1.42813	2.00697	1.68833	1.70781
25	ChLecRLK-G53	0.036669	0.083555	0	0.0400747
26	ChLecRLK-G52	19.3626	2.56706	38.5903	20.1733
27	ChLecRLK-G50	0.14564	0.050218	0	0.065286
28	ChLecRLK-G5	0.080475	0.051525	0.062003	0.0646677
29	ChLecRLK-G49	0.921565	0.846493	1.30635	1.0248
30	ChLecRLK-G47	0.252546	0.166019	0.123982	0.180849
31	ChLecRLK-G46	12.1779	8.49938	17.9217	12.8663
32	ChLecRLK-G45	26.1173	22.8527	26.4388	25.1363
33	ChLecRLK-G44	7.90833	6.61755	8.59683	7.70757
34	ChLecRLK-G43	4.18347	3.10001	12.4316	6.5717
35	ChLecRLK-G41	0.142408	0.136005	0.023596	0.10067
36	ChLecRLK-G40	26.3698	49.1859	16.086	30.5472
37	ChLecRLK-G4	0.571853	0.442943	0.35035	0.455049
38	ChLecRLK-G39	16.5824	21.4943	20.7121	19.5963
39	ChLecRLK-G38	26.0347	10.6352	44.3512	27.0071
40	ChLecRLK-G37	0.244293	0.118202	0.104489	0.155661
41	ChLecRLK-G36	1.31212	0.85423	0.783198	0.983183
42	ChLecRLK-G34	0.115564	0.110122	0.164148	0.129945
43	ChLecRLK-G33	1.81581	1.08153	0.705759	1.20103
44	ChLecRLK-G31	4.25481	6.15821	3.48316	4.63206
45	ChLecRLK-G3	1.60704	0.973616	1.53262	1.37109
46	ChLecRLK-G29	1.41275	1.67872	2.49268	1.86138
47	ChLecRLK-G28	0.866132	0.52064	0.664444	0.683739
48	ChLecRLK-G26	1.21276	1.61398	1.23036	1.35237
49	ChLecRLK-G25	1.57923	0.941841	1.42426	1.31511
50	ChLecRLK-G23	3.65774	4.17601	4.1616	3.99845
51	ChLecRLK-G22	0.564106	0.619249	0.558345	0.580567
52	ChLecRLK-G21	0.187152	0.058762	0.088416	0.111443
53	ChLecRLK-G20	1.05066	0.542225	0.982566	0.858482
54	ChLecRLK-G2	0.041785	0.050165	0.172949	0.0882997
55	ChLecRLK-G16	0.07298	0.064504	0.122255	0.0865797
56	ChLecRLK-G14	2.37538	1.74009	2.72672	2.28073
57	ChLecRLK-G13	1.61966	2.10419	3.14097	2.28827
58	ChLecRLK-G125	0	0.110645	0.05029	0.053645
59	ChLecRLK-G124	0.179174	0.307017	0.434727	0.306973
60	ChLecRLK-G122	111.609	96.5909	91.7033	99.9678
61	ChLecRLK-G121	0.134875	0.05796	0.317476	0.170104
62	ChLecRLK-G120	14.1347	11.4888	16.4857	14.0364
63	ChLecRLK-G119	22.7349	30.1563	34.4215	29.1042
64	ChLecRLK-G118	1.65697	1.6851	1.63681	1.65963
65	ChLecRLK-G117	0.207805	0.335674	0.27876	0.27408
66	ChLecRLK-G115	4.1963	4.86216	5.311	4.78982
67	ChLecRLK-G113	0.080372	0.096348	0.024666	0.0671287
68	ChLecRLK-G112	0.105275	0.012319	0	0.039198
69	ChLecRLK-G111	7.67958	7.63584	7.51443	7.60995
70	ChLecRLK-G110	0.716982	0.49653	0.167663	0.460392
71	ChLecRLK-G109	0.150577	0.21074	0.349988	0.237102
72	ChLecRLK-G108	0.060343	0.05369	0.050522	0.0548517
73	ChLecRLK-G107	1.61891	1.93009	2.34716	1.96538
74	ChLecRLK-G106	5.29754	3.40655	4.27919	4.32776
75	ChLecRLK-G102	8.43717	9.2135	11.2751	9.64192
76	ChLecRLK-G100	4.76827	4.30688	4.7692	4.61478
77	ChLecRLK-G1	24.656	18.9489	33.6932	25.766
1	ChLecRLK-L10	0.593284	0.613999	0.913438	0.706907
2	ChLecRLK-L13	7.4709	4.79189	8.17775	6.81351
3	ChLecRLK-L14	16.0671	12.4306	20.8124	16.4367
4	ChLecRLK-L17	9.55539	9.29421	11.2343	10.028
5	ChLecRLK-L19	0.314818	0.336397	0.417155	0.356123
6	ChLecRLK-L24	2.45997	1.81285	3.95275	2.74186
7	ChLecRLK-L28	0.113056	0.107168	0.283658	0.167961
8	ChLecRLK-L3	12.6474	10.02	10.0757	10.9144
9	ChLecRLK-L32	5.2068	5.20251	8.15486	6.18806
10	ChLecRLK-L34	38.1994	34.5776	36.8098	36.5289
11	ChLecRLK-L36	19.4873	24.8055	29.5944	24.6291
12	ChLecRLK-L37	0.024861	0	0	0.008287
13	ChLecRLK-L38	7.70831	5.49123	5.34302	6.18085
14	ChLecRLK-L39	0.02331	0.102632	0.02893	0.051624
15	ChLecRLK-L40	0.771283	0.693865	0.509321	0.658156
16	ChLecRLK-L41	2.2466	2.26708	1.94799	2.15389
17	ChLecRLK-L42	5.7396	6.71277	9.26277	7.23838
18	ChLecRLK-L5	0.691309	0.890119	0.776825	0.786084
19	ChLecRLK-L9	2.32106	2.77224	2.11983	2.40438
1	ChLecRLK-C01	22.1115	23.3346	22.3686	22.6049

## Sheet: fruit
	Name	O1-FPKM	O2-FPKM	O3-FPKM	average
1	ChLecRLK-G99	0.026032	0.007279	0	0.0111037
2	ChLecRLK-G98	5.27633	4.16005	4.00458	4.48032
3	ChLecRLK-G97	1.66039	2.27847	1.65104	1.8633
4	ChLecRLK-G96	1.66108	2.19959	1.11805	1.65957
5	ChLecRLK-G94	0.851545	1.89756	2.21787	1.65566
6	ChLecRLK-G92	1.46136	3.7685	5.94616	3.72534
7	ChLecRLK-G9	3.13182	3.05862	3.283	3.15781
8	ChLecRLK-G89	3.35777	3.83668	4.24939	3.81461
9	ChLecRLK-G87	1.34724	1.76911	0.738694	1.28501
10	ChLecRLK-G82	109.234	110.236	101.907	107.126
11	ChLecRLK-G78	24.1929	25.7077	20.9377	23.6128
12	ChLecRLK-G77	6.14634	9.79285	10.6819	8.8737
13	ChLecRLK-G73	0.440629	0.047532	0.372264	0.286808
14	ChLecRLK-G71	2.24654	2.62104	1.23212	2.03323
15	ChLecRLK-G70	1.75762	2.15433	3.32872	2.41356
16	ChLecRLK-G7	0.593623	0.633069	0.210709	0.479134
17	ChLecRLK-G69	0.977429	1.57175	0.67401	1.0744
18	ChLecRLK-G68	0.565178	0.843882	0.552828	0.653963
19	ChLecRLK-G67	0.662098	0.753438	1.06631	0.827281
20	ChLecRLK-G66	0.549356	0.581372	0.89427	0.674999
21	ChLecRLK-G60	0.026056	0.073839	0.047857	0.0492507
22	ChLecRLK-G6	0	0.131095	0.308819	0.146638
23	ChLecRLK-G58	11.7971	15.8182	21.7069	16.4408
24	ChLecRLK-G57	11.2317	22.4252	20.1964	17.9511
25	ChLecRLK-G54	0.012867	0.024116	0.0384	0.0251277
26	ChLecRLK-G53	0.028418	0.393773	0	0.14073
27	ChLecRLK-G52	20.2894	26.9268	28.8852	25.3671
28	ChLecRLK-G5	1.45123	1.2302	2.09124	1.59089
29	ChLecRLK-G49	0.702712	0.258755	0.203005	0.388157
30	ChLecRLK-G48	2.63897	2.19655	3.59142	2.80898
31	ChLecRLK-G47	0.039677	0.07818	0.058092	0.0586497
32	ChLecRLK-G46	13.6566	12.5912	12.5054	12.9177
33	ChLecRLK-G45	5.0089	7.93986	8.4483	7.13236
34	ChLecRLK-G44	0.520304	1.38826	1.60985	1.1728
35	ChLecRLK-G43	6.52172	8.03527	7.22698	7.26132
36	ChLecRLK-G42	0.059156	0	0.059725	0.039627
37	ChLecRLK-G40	13.4206	15.523	17.9941	15.6459
38	ChLecRLK-G39	4.9818	2.73758	3.12587	3.61509
39	ChLecRLK-G38	0.846082	1.06564	1.05189	0.987872
40	ChLecRLK-G37	0.123376	0.674643	0.316799	0.371606
41	ChLecRLK-G36	1.9607	2.07551	2.87394	2.30338
42	ChLecRLK-G35	0.013646	0.087045	0.165677	0.0887893
43	ChLecRLK-G33	0.258276	0.180933	0.063586	0.167598
44	ChLecRLK-G32	0.490272	0	0	0.163424
45	ChLecRLK-G31	0.177945	0.002169	0.139752	0.106622
46	ChLecRLK-G30	0.278326	0.100146	0.051856	0.143443
47	ChLecRLK-G27	0.016472	0.020439	0	0.0123037
48	ChLecRLK-G26	0.582831	0.783213	0.692456	0.686167
49	ChLecRLK-G25	0.174143	0.299285	0.155526	0.209651
50	ChLecRLK-G24	0.144464	0.27476	0.387765	0.268996
51	ChLecRLK-G23	0.246081	0.171516	0.127364	0.181654
52	ChLecRLK-G17	0.003903	0.029465	0.004627	0.012665
53	ChLecRLK-G14	0.271006	0.589041	0.495201	0.451749
54	ChLecRLK-G13	0.116222	0.554447	0.732071	0.46758
55	ChLecRLK-G125	0.222477	0.539781	0.810628	0.524295
56	ChLecRLK-G123	6.06203	5.4212	4.38263	5.28862
57	ChLecRLK-G122	0.168817	0.106622	0.214813	0.163417
58	ChLecRLK-G121	0	0.0915	0.125841	0.072447
59	ChLecRLK-G120	4.79049	7.23158	7.24455	6.42221
60	ChLecRLK-G119	7.61433	6.73768	7.44646	7.26616
61	ChLecRLK-G118	1.06788	0.316194	0.961212	0.781762
62	ChLecRLK-G117	0.024306	0.010009	0	0.0114383
63	ChLecRLK-G115	7.53047	6.69088	6.51548	6.91228
64	ChLecRLK-G114	3.03559	1.15774	0.559891	1.58441
65	ChLecRLK-G113	0.007655	0.096216	0.032061	0.0453107
66	ChLecRLK-G109	0.345923	0.740496	0.662627	0.583015
67	ChLecRLK-G108	0.017789	0.016808	0	0.0115323
68	ChLecRLK-G106	1.58308	1.44704	1.20454	1.41155
69	ChLecRLK-G105	0.904641	1.10336	1.04116	1.01639
70	ChLecRLK-G103	3.83846	5.10382	5.09543	4.67924
71	ChLecRLK-G102	0.381507	0.651693	0.789434	0.607545
72	ChLecRLK-G101	3.40635	5.16649	7.01104	5.19462
73	ChLecRLK-G100	0.831665	0.806387	0.838019	0.825357
74	ChLecRLK-G1	55.4818	43.6217	46.565	48.5562
1	ChLecRLK-L10	18.1944	22.3077	26.0219	22.1747
2	ChLecRLK-L12	0	0.045371	0	0.0151237
3	ChLecRLK-L13	2.20382	2.28649	2.2044	2.23157
4	ChLecRLK-L14	0.533035	1.14795	0.425214	0.702065
5	ChLecRLK-L15	0.312296	0.525042	0.170923	0.336087
6	ChLecRLK-L16	2.03433	1.10965	2.92887	2.02428
7	ChLecRLK-L17	12.8525	15.0686	16.6393	14.8535
8	ChLecRLK-L19	0.169497	0.161959	0.338365	0.223274
9	ChLecRLK-L20	1.17904	1.12245	1.64446	1.31532
10	ChLecRLK-L26	0.009222	0.049014	0.041419	0.0332183
11	ChLecRLK-L27	0.473103	0.558743	0.359551	0.463799
12	ChLecRLK-L32	21.7112	15.0299	20.2089	18.9833
13	ChLecRLK-L34	34.0496	37.7059	34.5427	35.4327
14	ChLecRLK-L35	27.9387	40.6225	40.8597	36.4736
15	ChLecRLK-L36	2.70497	3.012	2.43474	2.71724
16	ChLecRLK-L37	0	0	0.020616	0.006872
17	ChLecRLK-L38	0.079624	0.105172	0	0.0615987
18	ChLecRLK-L39	0.080845	0.021743	0.024914	0.0425007
19	ChLecRLK-L4	0.025272	0.070557	0.043563	0.046464
20	ChLecRLK-L40	0.077871	0.146671	0.211739	0.145427
21	ChLecRLK-L41	0	0.024413	0.026949	0.0171207
22	ChLecRLK-L42	2.90463	2.24569	2.51295	2.55442
23	ChLecRLK-L43	7.10114	8.8008	10.5011	8.801
24	ChLecRLK-L5	1.13077	1.92973	0.61055	1.22368
25	ChLecRLK-L9	1.2457	1.8483	1.45918	1.51773
100	ChLecRLK-C01	10.9175	12.1715	10.0773	11.0555

## Sheet: statistics-1
		seed	root	leaf	fruit
	G-type	16	51	77	74
	L-type	1	4	19	25
	C-type	0	0	1	1
	all	17	55	97	100

## Sheet: statistics-2
5 commonly expressed ChLecRLKs in "seed", "root", "leaf" and "fruit":
ChLecRLK-G14
ChLecRLK-G31
ChLecRLK-G36
ChLecRLK-G39
ChLecRLK-G118
16 elements included exclusively in "leaf":
ChLecRLK-G79
ChLecRLK-G55
ChLecRLK-G4
ChLecRLK-G34
ChLecRLK-G3
ChLecRLK-G29
ChLecRLK-G28
ChLecRLK-G21
ChLecRLK-G2
ChLecRLK-G16
ChLecRLK-G124
ChLecRLK-G112
ChLecRLK-G111
ChLecRLK-L24
ChLecRLK-L28
ChLecRLK-L3
12 elements included exclusively in "root":
ChLecRLK-G10
ChLecRLK-G18
ChLecRLK-G19
ChLecRLK-G51
ChLecRLK-G65
ChLecRLK-G76
ChLecRLK-G83
ChLecRLK-G85
ChLecRLK-G86
ChLecRLK-G88
ChLecRLK-G90
ChLecRLK-G91
14 elements included exclusively in "fruit":
ChLecRLK-G70
ChLecRLK-G69
ChLecRLK-G6
ChLecRLK-G54
ChLecRLK-G42
ChLecRLK-G35
ChLecRLK-G30
ChLecRLK-G27
ChLecRLK-L12
ChLecRLK-L15
ChLecRLK-L16
ChLecRLK-L26
ChLecRLK-L27
ChLecRLK-L4
1 element included exclusively in "seed":
ChLecRLK-G09
33 common elements in "root" and "leaf":
ChLecRLK-G9
ChLecRLK-G14
ChLecRLK-G20
ChLecRLK-G22
ChLecRLK-G31
ChLecRLK-G36
ChLecRLK-G38
ChLecRLK-G39
ChLecRLK-G41
ChLecRLK-G44
ChLecRLK-G45
ChLecRLK-G47
ChLecRLK-G50
ChLecRLK-G53
ChLecRLK-G58
ChLecRLK-G62
ChLecRLK-G64
ChLecRLK-G67
ChLecRLK-G68
ChLecRLK-G73
ChLecRLK-G77
ChLecRLK-G80
ChLecRLK-G81
ChLecRLK-G82
ChLecRLK-G87
ChLecRLK-G102
ChLecRLK-G106
ChLecRLK-G107
ChLecRLK-G109
ChLecRLK-G110
ChLecRLK-G118
ChLecRLK-L17
ChLecRLK-L32
